# Supplementary material for: YBX1/CD36 positive feedback loop-mediated lipid accumulation drives metabolic dysfunction-associated steatotic liver disease
Source: Int J Biol Sci. 2025 Feb 18;21(5):2118–34. doi: 10.7150/ijbs.105798 (PMC11900817; doi:10.7150/ijbs.105798)
Supplement: Supplementary file 2 — Supplementary table 1. [file ijbsv21p2118s2.csv]

	TF	ID	AUC	NES	MotifSimilarityQvalue	OrthologousIdentity	Annotation	Context	TargetGenes	RankAtMax
3	ATF5	transfac_pro__M01861	0.03734010314319378	3.4732677901634283	4.68974e-06	1.0	gene is annotated for similar motif transfac_pro__M00981 ('V$CREBATF_Q6: CREB, ATF'; q-value = 4.69e-06)	frozenset({'weight>75.0%', 'hg38_10kbp_up_10kbp_down_full_tx_v10_clust.genes_vs_motifs.rankings', 'activating'})	[('CHMP1A', 0.5237848076253026), ('LAMP1', 7.239118062258165), ('FTCD', 1.0845618406567643), ('BAX', 1.0299901719453683), ('TCF25', 2.598371402006726), ('COL18A1', 1.3542215129747257), ('HNRNPH2', 4.646536995277873), ('GNPTG', 0.4756367196152641), ('ERP29', 1.6042315798625604), ('HOOK2', 8.15738169947719), ('ILF3', 2.5118243021412234), ('ALOX12-AS1', 2.4583764509008983), ('HEXA', 0.65949234756244…	867
4	BCLAF1	metacluster_138.2	0.05446318696450134	3.3265778532780534	3.12673e-09	1.0	motif similar to transfac_pro__M04704 ('V$BCLAF1_01: BCLAF1'; q-value = 3.13e-09) which is directly annotated	frozenset({'weight>75.0%', 'hg38_10kbp_up_10kbp_down_full_tx_v10_clust.genes_vs_motifs.rankings', 'activating'})	[('SNAPC1', 0.8411765585984856), ('PUM2', 0.7631017489773708), ('PDS5B', 0.9707945834924258), ('LEKR1', 1.3727808978606908), ('RHBDD1', 0.7498366877119046), ('PPM1E', 0.6379305828588092), ('CTDP1', 0.4433440762014808), ('SLC39A8', 0.4325734677779022), ('ALDH18A1', 0.5786374996182225), ('MUC3A', 0.4302824838644957), ('RIC8B', 0.5062267154219354), ('CDV3', 0.4624391843246869), ('SYNJ1', 0.444613755…	676
5	BCLAF1	metacluster_35.2	0.05279735161066058	3.1112698769924565	1.04475e-10	1.0	motif similar to transfac_pro__M04704 ('V$BCLAF1_01: BCLAF1'; q-value = 1.04e-10) which is directly annotated	frozenset({'weight>75.0%', 'hg38_10kbp_up_10kbp_down_full_tx_v10_clust.genes_vs_motifs.rankings', 'activating'})	[('MTRF1L', 2.048811459400197), ('CDK17', 0.4299595703414876), ('CAP1', 0.6309075854979084), ('CHORDC1', 1.5913482783269983), ('PCDH9', 2.014829173692451), ('RHBDD1', 0.7498366877119046), ('CHCHD2', 0.9600101905478404), ('TMEM33', 1.702284858798959), ('URB1', 1.7263130184382611), ('C2orf42', 2.880083542117676), ('UBE2N', 0.4054685443673521), ('COA1', 0.5740070178958653), ('PROSER2-AS1', 1.1055670…	2877
6	CHD1	metacluster_151.1	0.05807053336470092	3.1468184879900822	5.78485e-06	1.0	motif similar to swissregulon__hs__CHD1 ('hs__CHD1'; q-value = 5.78e-06) which is directly annotated	frozenset({'weight>75.0%', 'hg38_10kbp_up_10kbp_down_full_tx_v10_clust.genes_vs_motifs.rankings', 'activating'})	[('FKBP5', 0.6449976444017099), ('NIPBL', 0.6629927538174175), ('ITGB1', 6.734370089551176), ('SOCS6', 1.0361023364316435), ('NRIP1', 1.591528777931319), ('RB1CC1', 1.1071141576874068), ('YPEL5', 1.6087336620908), ('USP9X', 1.0064486507391353), ('AKT3', 1.0288922109053256), ('KPNA1', 0.5970601724012604), ('OTUD4', 0.4482100982360978), ('RAP1B', 0.7994209760695293), ('RALGPS2', 0.5520462779419664)…	4982
7	CHD1	swissregulon__hs__CHD1	0.058341143091481515	3.1800747220985888	0.0	1.0	gene is directly annotated	frozenset({'weight>75.0%', 'hg38_10kbp_up_10kbp_down_full_tx_v10_clust.genes_vs_motifs.rankings', 'activating'})	[('NRIP1', 1.591528777931319), ('JAZF1', 0.7262504141389791), ('YPEL5', 1.6087336620908), ('FKBP5', 0.6449976444017099), ('SOCS6', 1.0361023364316435), ('RAP1B', 0.7994209760695293), ('ITGB1', 6.734370089551176), ('ANKS1B', 0.447334371824245), ('CAMTA1', 0.6297156141336875), ('AKT3', 1.0288922109053256), ('KPNA1', 0.5970601724012604), ('PPARG', 13.984062732457357), ('RALGPS2', 0.5520462779419664)…	4966
8	CLOCK	metacluster_138.2	0.05879385495338228	3.4692436179679365	7.57056e-08	1.0	motif similar to taipale_tf_pairs__ERF_CLOCK_CACGTGNNNNNSRGGAARNN_CAP_repr ('ERF [ETS] - CLOCK [bHLH]'; q-value = 7.57e-08) which is directly annotated	frozenset({'weight>75.0%', 'hg38_10kbp_up_10kbp_down_full_tx_v10_clust.genes_vs_motifs.rankings', 'activating'})	[('CREB1', 1.1549682620457375), ('PPP1R9A', 0.5435444658600243), ('AZIN1', 0.4920197327065996), ('NAP1L1', 0.6249257650422925), ('UBE2E3', 0.7277656775276663), ('SHOC2', 1.150187413044893), ('LINC00863', 0.4475935897460855), ('CHD7', 0.4103579216752105), ('SNX25', 0.4779499795137246), ('PLCL2', 0.8981129699611875), ('PPM1H', 1.2283191549640655), ('SNCAIP', 0.5214245718938346), ('FAM160B1', 0.5838…	4646
9	CREB3L2	metacluster_71.16	0.0461062697247111	3.2443693700397986	1.03107e-06	1.0	motif similar to hocomoco__CR3L2_HUMAN.H11MO.0.D ('CR3L2_HUMAN'; q-value = 1.03e-06) which is directly annotated	frozenset({'weight>75.0%', 'hg38_10kbp_up_10kbp_down_full_tx_v10_clust.genes_vs_motifs.rankings', 'activating'})	[('CHST9', 0.8926980213963837), ('EPB41L2', 2.0991329414054385), ('XRCC5', 0.4809818096213065), ('CCDC82', 0.5289307267182952), ('DSC2', 1.660763951796096), ('SENP1', 4.849829706564552), ('R3HCC1L', 1.5897639197923612), ('RBBP8', 0.6062565114245492), ('PRKD1', 1.0093977287102252), ('BCL2', 0.5107912076371951), ('PHF3', 0.5915259054163774), ('ERAP1', 1.0944122410843808), ('RB1CC1', 0.5030515844473…	3182
10	CREB3L2	metacluster_111.3	0.045453070529994255	3.128152346117903	2.62874e-08	0.284615	gene is orthologous to FBgn0004396 in D. melanogaster (identity = 28%) which is annotated for similar motif stark__TGACGTCAT ('CrebA'; q-value = 2.63e-08)	frozenset({'weight>75.0%', 'hg38_10kbp_up_10kbp_down_full_tx_v10_clust.genes_vs_motifs.rankings', 'activating'})	[('VPS37B', 0.5913007709803679), ('LEKR1', 0.8377236636811666), ('AHCYL1', 0.4492819492167936), ('BIRC2', 1.1860320836894922), ('TBC1D25', 0.6065097790971907), ('C3orf67', 1.5203885738734344), ('BBX', 0.7891519510762096), ('DAP', 1.3453863544213978), ('CDC42', 0.4061823226400274), ('MAPRE2', 0.5087511775219938), ('SPATA7', 0.4115590372964443), ('GNE', 0.5179745487748982), ('GAS5', 0.5114422127352…	771
11	E2F3	metacluster_15.3	0.049259767215953376	3.0791413582266536	0.0	0.958425	motif is annotated for orthologous gene ENSMUSG00000016477 in M. musculus (identity = 95%)	frozenset({'weight>75.0%', 'hg38_10kbp_up_10kbp_down_full_tx_v10_clust.genes_vs_motifs.rankings', 'activating'})	[('UBE2E3', 0.5640409520281201), ('AKT3', 0.7742843347582641), ('DTNA', 15.245793723330204), ('H2AFY2', 1.0024102038894729), ('ACVR1', 1.213373738560538), ('SMAD1', 0.562860461394862), ('TBL1XR1', 2.8934478259780274), ('CDH2', 0.7179519676703041), ('STAU2', 0.4797251691746146), ('NAB1', 0.4342454811101763), ('ENAH', 1.1418965185959982), ('RDX', 3.301551611408052), ('CASP3', 0.7153304172126775), (…	4952
12	E2F3	metacluster_67.2	0.0488544835654079	3.009765436370078	0.0	0.958425	motif is annotated for orthologous gene ENSMUSG00000016477 in M. musculus (identity = 95%)	frozenset({'weight>75.0%', 'hg38_10kbp_up_10kbp_down_full_tx_v10_clust.genes_vs_motifs.rankings', 'activating'})	[('RDX', 3.301551611408052), ('KTN1', 1.3245712294643404), ('PHF3', 0.5186772374790194), ('SIAH1', 1.4928877815496746), ('NAP1L1', 0.4130034525271996), ('ITGB1', 4.13709003420707), ('PHLPP2', 3.0324965794686487), ('NUTM2B-AS1', 0.5821883507484433), ('BMPR1A', 0.6559878194228536), ('UBE2E3', 0.5640409520281201), ('LARP4B', 0.4548119242524258), ('ADD3', 0.8031248295849512), ('NCOA7', 0.748347787685…	4740
13	E2F3	metacluster_15.2	0.04958663468139824	3.135094100730919	0.0	1.0	gene is directly annotated	frozenset({'weight>75.0%', 'hg38_10kbp_up_10kbp_down_full_tx_v10_clust.genes_vs_motifs.rankings', 'activating'})	[('CHD7', 3.957838938395279), ('ITGB1', 4.13709003420707), ('SIAH1', 1.4928877815496746), ('UBE2E3', 0.5640409520281201), ('DTNA', 15.245793723330204), ('NUTM2B-AS1', 0.5821883507484433), ('RDX', 3.301551611408052), ('HIVEP2', 0.6665521327459889), ('QKI', 0.7034454679424156), ('PHLPP2', 3.0324965794686487), ('KTN1', 1.3245712294643404), ('NAB1', 0.4342454811101763), ('AKT3', 0.7742843347582641), …	4975
14	E2F3	transfac_pro__M00803	0.05127178249590716	3.4235554855876744	0.0	1.0	gene is directly annotated	frozenset({'weight>75.0%', 'hg38_10kbp_up_10kbp_down_full_tx_v10_clust.genes_vs_motifs.rankings', 'activating'})	[('UBE2E3', 0.5640409520281201), ('SIAH1', 1.4928877815496746), ('CHD7', 3.957838938395279), ('HIVEP2', 0.6665521327459889), ('NAB1', 0.4342454811101763), ('DTNA', 15.245793723330204), ('AKT3', 0.7742843347582641), ('TBL1XR1', 2.8934478259780274), ('RDX', 3.301551611408052), ('KTN1', 1.3245712294643404), ('BACH1', 1.3021005289026466), ('QKI', 0.7034454679424156), ('SETD3', 0.8161291814391238), ('…	4968
15	E2F3	transfac_pro__M02089	0.05079368381633969	3.3417151829039553	0.0	1.0	gene is directly annotated	frozenset({'weight>75.0%', 'hg38_10kbp_up_10kbp_down_full_tx_v10_clust.genes_vs_motifs.rankings', 'activating'})	[('DTNA', 15.245793723330204), ('UBE2E3', 0.5640409520281201), ('SSBP2', 0.495824617646791), ('QKI', 0.7034454679424156), ('FER', 0.9659598830374844), ('JAZF1', 0.5452458138989739), ('SIAH1', 1.4928877815496746), ('NAB1', 0.4342454811101763), ('TBL1XR1', 2.8934478259780274), ('ITGB1', 4.13709003420707), ('BACH1', 1.3021005289026466), ('KTN1', 1.3245712294643404), ('CAMTA1', 0.5451459712179533), (…	4916
16	E2F7	metacluster_15.3	0.06425406203840472	5.143392732561239	1.97219e-06	1.0	gene is annotated for similar motif swissregulon__hs__E2F7 ('hs__E2F7'; q-value = 1.97e-06)	frozenset({'weight>75.0%', 'hg38_10kbp_up_10kbp_down_full_tx_v10_clust.genes_vs_motifs.rankings', 'activating'})	[('PPIH', 0.8266283672686845), ('SORT1', 4.9139634639589085), ('SP2', 0.6199954601062965), ('CDK17', 0.5365752891494158), ('SMC3', 1.7240959140663774), ('CD2BP2', 2.3675769178891684), ('DEK', 2.6511450258401994), ('RNASEH2B', 0.4480856410620145), ('CENPQ', 1.7744149449883515), ('BLOC1S6', 1.9030202760203183), ('ZNF273', 0.8209038202246205), ('ADGRF2', 1.6181184441310132), ('NUP93', 0.796858470488…	974
17	E2F7	swissregulon__mm__E2f7	0.0647783023844693	5.212757406693662	0.0	0.797566	motif is annotated for orthologous gene ENSMUSG00000020185 in M. musculus (identity = 79%)	frozenset({'weight>75.0%', 'hg38_10kbp_up_10kbp_down_full_tx_v10_clust.genes_vs_motifs.rankings', 'activating'})	[('DCAKD', 0.4417838731972935), ('ADD3', 1.5810426400067743), ('E2F8', 5.874587833840636), ('EZH2', 26.89960593416589), ('MAPK4', 0.486079352617986), ('PRKD1', 6.016205422909684), ('KIAA1841', 0.5606610840479329), ('RAD21', 3.7845668145472575), ('FBXO5', 3.268017000927115), ('RALY', 0.7627838718831772), ('ULK4', 2.0845816013280136), ('GPSM2', 4.3721690299967815), ('RRM1', 6.298172943780705), ('ST…	3152
18	E2F7	metacluster_197.2	0.06249340578181051	4.910432128871215	0.0	1.0	gene is directly annotated	frozenset({'weight>75.0%', 'hg38_10kbp_up_10kbp_down_full_tx_v10_clust.genes_vs_motifs.rankings', 'activating'})	[('STIL', 13.428015715835365), ('DCAKD', 0.4417838731972935), ('RAD21', 3.7845668145472575), ('ULK4', 2.0845816013280136), ('SGO1', 0.8155983319433184), ('PHIP', 1.0338983605480998), ('C2CD5', 2.116271905633464), ('SEPSECS', 0.4500644180716745), ('STAG1', 0.8939529720930235), ('ATAD5', 1.2776325382281466), ('HELLS', 1.847903681438528), ('NONO', 0.4974109435989106), ('CREB1', 0.5031525005020815), …	3918
19	E2F7	metacluster_197.3	0.048693355665752266	3.0844834271023154	0.0	1.0	gene is directly annotated	frozenset({'weight>75.0%', 'hg38_10kbp_up_10kbp_down_full_tx_v10_clust.genes_vs_motifs.rankings', 'activating'})	[('CXXC1', 0.497599091839673), ('HACD2', 1.986904962649584), ('SMC4', 12.449408878549796), ('NONO', 0.4974109435989106), ('ZNF85', 1.0172008925599223), ('RPAP1', 3.462287002712882), ('C2CD5', 2.116271905633464), ('NUP93', 0.7968584704882333), ('CDK5RAP2', 2.122946363531266), ('HMGB2', 4.429761922635044), ('MCM10', 1.54193407947448), ('LINC00885', 1.2601453719132842), ('SMC3', 1.7240959140663774),…	1162
20	E2F8	dbtfbs__E2F8_representative_N1	0.06672637941691023	5.378709107942456	0.0	1.0	gene is directly annotated	frozenset({'weight>75.0%', 'hg38_10kbp_up_10kbp_down_full_tx_v10_clust.genes_vs_motifs.rankings', 'activating'})	[('BCL2L11', 1.1394604554665682), ('LINC01089', 0.989110846956138), ('CENPF', 2.808047954770168), ('CDKL1', 0.5401926135724631), ('FUOM', 1.1123469690062795), ('FBLN7', 0.4961167832535427), ('NAB1', 0.4736761430194212), ('CSGALNACT2', 0.847097266401266), ('FANCI', 2.6186990567068684), ('SPTB', 0.6642036694692879), ('SMPD4', 1.1025738704324868), ('IKZF1', 0.8162582123333991), ('RDX', 1.51268814427…	1169
21	E2F8	metacluster_15.3	0.05965775165781451	4.466397269991538	0.0	1.0	gene is directly annotated	frozenset({'weight>75.0%', 'hg38_10kbp_up_10kbp_down_full_tx_v10_clust.genes_vs_motifs.rankings', 'activating'})	[('FBLN7', 0.4961167832535427), ('NAB1', 0.4736761430194212), ('E2F8', 1.0), ('EZH2', 10.888200642253455), ('RAD21', 7.591211454525919), ('FBXO5', 0.4533532629018532), ('VRK1', 5.3509945688103775), ('CDKL1', 0.5401926135724631), ('RDX', 1.5126881442756483), ('DIAPH3', 6.934290974148883), ('SFI1', 1.61365643833435), ('HMGB2', 4.321518055525663), ('PLCE1', 1.336140620108292), ('TRIM13', 1.969715909…	3372
22	ELF2	taipale_tf_pairs__E2F1_ELK1_SGCGCNNNNNNNNNNCGGAAGN_CAP_repr	0.06378741725064592	3.180520598458368	9.93737e-06	0.919056	motif similar to cisbp__M01494 ('ETV3L[gene ID: ENSG00000253831 species: Homo sapiens TF status: inferred TF family: Ets DBDs: Ets]; Elf2[gene ID: ENSMUSG00000037174 species: Mus musculus TF status: direct TF family: Ets DBDs: Ets]; Erf[gene ID: ENSMUSG00000040857 species: Mus musculus TF status: inferred TF family: Ets DBDs: Ets]'; q-value = 9.94e-06) which is annotated for orthologous gene ENSM…	frozenset({'weight>75.0%', 'hg38_10kbp_up_10kbp_down_full_tx_v10_clust.genes_vs_motifs.rankings', 'activating'})	[('ZMYND11', 1.2603526358811832), ('SOCS6', 2.1593514989096083), ('CDK17', 2.5957548544413656), ('JMJD1C', 0.7950544553721767), ('PLEKHF2', 9.41377125369463), ('NFIL3', 2.039291365970508), ('ZFYVE9', 1.7596386884182806), ('HIPK3', 12.655860388689964), ('TAB2', 3.211775489282117), ('RABGAP1L', 2.17743024809068), ('COMMD3', 0.5103005367954925), ('IRS2', 4.412375280209642), ('KPNA3', 0.4505894973222…	4933
23	EP300	transfac_pro__M04826	0.04685704907270639	3.0744902753416836	0.0	1.0	gene is directly annotated	frozenset({'weight>75.0%', 'hg38_10kbp_up_10kbp_down_full_tx_v10_clust.genes_vs_motifs.rankings', 'activating'})	[('NOP14', 0.5670233360086725), ('SMURF1', 8.606991560407444), ('TIAM2', 1.1078100349001485), ('ARHGAP24', 0.7912411917154178), ('ACTL6A', 0.479358535325778), ('PLEKHG1', 1.5591120343556837), ('MTCP1', 0.4356238199953312), ('VGLL4', 1.4739081884102916), ('KAT6B', 0.722575152260785), ('CHD4', 2.841020175785949), ('JAZF1', 0.5144673944065858), ('FAM169A', 0.7798527813548806), ('SENP8', 0.4529959350…	3394
24	ETS1	tfdimers__MD00587	0.06412908782374721	3.12095346043952	7.87151e-06	1.0	gene is annotated for similar motif tfdimers__MD00398 ('M01721_forward_5_M00339_forward dimer: PUR1 / c-Ets-1'; q-value = 7.87e-06)	frozenset({'weight>75.0%', 'hg38_10kbp_up_10kbp_down_full_tx_v10_clust.genes_vs_motifs.rankings', 'activating'})	[('EPHA6', 0.6086228828814229), ('PALLD', 18.48869451653394), ('CTNNB1', 0.8818765674216448), ('UBE2E3', 0.4181044425717325), ('DTNA', 7.839920825704156), ('ASB1', 1.9550670390786544), ('RALA', 2.444804675668021), ('TBL1XR1', 0.5002043978532416), ('ENAH', 1.8660595921064251), ('RDX', 4.057238395621558), ('ANKS1B', 9.791488304782936), ('HIVEP2', 1.1216831900943984), ('PPP1R9A', 2.01004073307064), …	4446
25	GATA6	tfdimers__MD00344	0.04836791802200067	3.4844462914185543	1.5231e-06	1.0	gene is annotated for similar motif tfdimers__MD00273 ('M00083_forward_7_M00789_reverse dimer: MZF1 / GATA'; q-value = 1.52e-06)	frozenset({'weight>75.0%', 'hg38_10kbp_up_10kbp_down_full_tx_v10_clust.genes_vs_motifs.rankings', 'activating'})	[('CTBP2', 0.4450527585087838), ('PCDH10', 1.258999515064358), ('CCDC68', 0.9504028375701083), ('MVK', 0.53544048474704), ('TNIP3', 0.5324520155250254), ('RALGPS1', 0.7143440152971977), ('GID4', 4.959381419802139), ('NR2F2', 0.7879422713527474), ('CYB561D2', 1.2230885702024874), ('SULF1', 0.8238667956722593), ('ARSJ', 0.6348259013053978), ('PEX6', 1.086588024841486), ('PPP2R5D', 1.217365281213874…	1403
26	HLTF	tfdimers__MD00325	0.050699091319475365	3.148543667283436	4.06224e-09	1.0	motif similar to tfdimers__MD00477 ('M01107_forward_8_M00469_forward dimer: RUSH-1alpha / AP-2alpha'; q-value = 4.06e-09) which is directly annotated	frozenset({'weight>75.0%', 'hg38_10kbp_up_10kbp_down_full_tx_v10_clust.genes_vs_motifs.rankings', 'activating'})	[('MRPS6', 0.4969537554066882), ('PLSCR4', 0.7902190198416705), ('TMEM106B', 0.4613732166676607), ('GORASP2', 0.5759107609734483), ('NEMP2', 0.4872936848036159), ('PHIP', 1.0870976547447282), ('KCNJ6', 0.4839507331967672), ('ARHGAP26', 2.003550753898527), ('OSBPL1A', 7.000088814986538), ('TTLL7', 1.1605308008284918), ('PRKD1', 0.8975975445560961), ('NEK7', 0.5396877907522203), ('KATNA1', 0.605755…	4095
27	IKZF1	tfdimers__MD00069	0.057576868008779515	3.4914495642641716	0.0	1.0	gene is directly annotated	frozenset({'weight>75.0%', 'hg38_10kbp_up_10kbp_down_full_tx_v10_clust.genes_vs_motifs.rankings', 'activating'})	[('VPS37B', 0.455876836945338), ('MTURN', 1.9387766038762888), ('RPP14', 1.346151656338147), ('RHBDD1', 2.232807207824206), ('PAK1', 1.0908906074027778), ('JARID2', 3.6323319000277663), ('TRAK2', 6.231331261124375), ('TBC1D32', 3.669239743938225), ('GTDC1', 3.2493550315344044), ('NDC80', 2.099837180449912), ('MCM2', 0.637179779490735), ('OR4D9', 0.8381198180335583), ('DLEU2', 0.52789808673944), (…	1587
28	KLF6	metacluster_131.7	0.05748167056714398	3.245234960569678	1.69345e-06	1.0	gene is annotated for similar motif hocomoco__KLF6_HUMAN.H11MO.0.A ('KLF6_HUMAN'; q-value = 1.69e-06)	frozenset({'weight>75.0%', 'hg38_10kbp_up_10kbp_down_full_tx_v10_clust.genes_vs_motifs.rankings', 'activating'})	[('ATXN1', 2.5301268448506717), ('FKBP5', 25.62421188438153), ('ITGB1', 1.2472454759923564), ('SOCS6', 5.257166413026484), ('DTNA', 0.5834722287156466), ('NRIP1', 4.027586938138187), ('RDX', 1.1930174852566962), ('HIVEP2', 5.083790099237802), ('TAB2', 0.5884538434334562), ('NFIL3', 1.2709206767143368), ('AZIN1', 2.3795463303096), ('QKI', 2.834234225850494), ('RB1CC1', 4.298384479515986), ('NCOA2'…	4988
29	KLF6	tfdimers__MD00569	0.05563252286666902	3.0092026674877523	4.12164e-07	1.0	gene is annotated for similar motif hocomoco__KLF6_HUMAN.H11MO.0.A ('KLF6_HUMAN'; q-value = 4.12e-07)	frozenset({'weight>75.0%', 'hg38_10kbp_up_10kbp_down_full_tx_v10_clust.genes_vs_motifs.rankings', 'activating'})	[('NRIP1', 4.027586938138187), ('SOCS6', 5.257166413026484), ('SPTBN1', 15.891472940798996), ('ATXN1', 2.5301268448506717), ('HIVEP2', 5.083790099237802), ('NAB1', 1.7905000937193534), ('NCOA2', 0.4846589715440518), ('DTNA', 0.5834722287156466), ('NFKB1', 6.153427766559266), ('GREB1L', 3.836920350245613), ('NFIL3', 1.2709206767143368), ('FKBP5', 25.62421188438153), ('ADGRL3', 0.7912061218151505),…	4981
30	KLF6	metacluster_3.11	0.05676920328557027	3.1542929086327267	2.13247e-07	1.0	motif similar to hocomoco__KLF6_HUMAN.H11MO.0.A ('KLF6_HUMAN'; q-value = 2.13e-07) which is directly annotated	frozenset({'weight>75.0%', 'hg38_10kbp_up_10kbp_down_full_tx_v10_clust.genes_vs_motifs.rankings', 'activating'})	[('DTNA', 0.5834722287156466), ('NRIP1', 4.027586938138187), ('SPTBN1', 15.891472940798996), ('BRF1', 1.3986624081322705), ('QKI', 2.834234225850494), ('ATXN1', 2.5301268448506717), ('USP42', 0.4960742458509642), ('JAZF1', 4.670889879687107), ('GREB1L', 3.836920350245613), ('NFKB1', 6.153427766559266), ('LCOR', 1.171968029143974), ('VAPA', 6.655661058000224), ('SERTAD2', 0.8997632506380819), ('FK…	4945
31	KLF6	metacluster_170.2	0.05734860992469031	3.228250590662814	1.17759e-07	1.0	gene is annotated for similar motif hocomoco__KLF6_HUMAN.H11MO.0.A ('KLF6_HUMAN'; q-value = 1.18e-07)	frozenset({'weight>75.0%', 'hg38_10kbp_up_10kbp_down_full_tx_v10_clust.genes_vs_motifs.rankings', 'activating'})	[('DTNA', 0.5834722287156466), ('ITGB1', 1.2472454759923564), ('NAB1', 1.7905000937193534), ('PPARG', 2.109629856326405), ('KANSL1L', 0.4594553671124274), ('NRIP1', 4.027586938138187), ('PPM1A', 0.5594469721466384), ('TAB2', 0.5884538434334562), ('SNX9', 4.005003717848204), ('ZBTB18', 0.5591539366230917), ('KPNA1', 2.965272059371944), ('FKBP5', 25.62421188438153), ('NDST3', 2.1457514872631607), (…	4620
32	KLF6	metacluster_3.10	0.05789508076122281	3.2980042207357565	1.08969e-07	1.0	gene is annotated for similar motif jaspar__MA1517.1 ('KLF6'; q-value = 1.09e-07)	frozenset({'weight>75.0%', 'hg38_10kbp_up_10kbp_down_full_tx_v10_clust.genes_vs_motifs.rankings', 'activating'})	[('SOCS6', 5.257166413026484), ('RDX', 1.1930174852566962), ('AZIN1', 2.3795463303096), ('DTNA', 0.5834722287156466), ('ATXN1', 2.5301268448506717), ('NFIL3', 1.2709206767143368), ('FKBP5', 25.62421188438153), ('ITGB1', 1.2472454759923564), ('RB1CC1', 4.298384479515986), ('NRIP1', 4.027586938138187), ('USP9X', 21.790552113905708), ('HIVEP2', 5.083790099237802), ('RAP1B', 2.6988565413176224), ('NC…	4958
33	KLF6	metacluster_3.7	0.05620402491316805	3.082151377048126	1.0602e-07	1.0	motif similar to hocomoco__KLF6_HUMAN.H11MO.0.A ('KLF6_HUMAN'; q-value = 1.06e-07) which is directly annotated	frozenset({'weight>75.0%', 'hg38_10kbp_up_10kbp_down_full_tx_v10_clust.genes_vs_motifs.rankings', 'activating'})	[('ATXN1', 2.5301268448506717), ('HIVEP2', 5.083790099237802), ('SPTBN1', 15.891472940798996), ('NCOA2', 0.4846589715440518), ('PHF21A', 1.5412952971059597), ('FBXW7', 0.8700027725509876), ('TAB2', 0.5884538434334562), ('GREB1L', 3.836920350245613), ('NFIL3', 1.2709206767143368), ('NAB1', 1.7905000937193534), ('RREB1', 22.666792416381632), ('USP9X', 21.790552113905708), ('DTNA', 0.583472228715646…	4370
34	KLF6	metacluster_3.4	0.05598032494199347	3.0535974561551997	3.78586e-10	1.0	motif similar to hocomoco__KLF6_HUMAN.H11MO.0.A ('KLF6_HUMAN'; q-value = 3.79e-10) which is directly annotated	frozenset({'weight>75.0%', 'hg38_10kbp_up_10kbp_down_full_tx_v10_clust.genes_vs_motifs.rankings', 'activating'})	[('NRIP1', 4.027586938138187), ('SOCS6', 5.257166413026484), ('SIK2', 2.3651488559854035), ('NFIL3', 1.2709206767143368), ('RALGPS2', 20.06301784720712), ('VAPA', 6.655661058000224), ('NDST3', 2.1457514872631607), ('TAB2', 0.5884538434334562), ('FKBP5', 25.62421188438153), ('HERC3', 0.4217022568461165), ('CELF2', 5.305714009097426), ('CNOT2', 6.588316593591442), ('FAM110B', 0.565777155206424), ('…	4385
35	KLF6	metacluster_195.2	0.057800225649770685	3.2858965510991798	0.0	0.484099	gene is orthologous to FBgn0040765 in D. melanogaster (identity = 48%) which is directly annotated for motif	frozenset({'weight>75.0%', 'hg38_10kbp_up_10kbp_down_full_tx_v10_clust.genes_vs_motifs.rankings', 'activating'})	[('SOCS6', 5.257166413026484), ('DTNA', 0.5834722287156466), ('FKBP5', 25.62421188438153), ('SPTBN1', 15.891472940798996), ('RDX', 1.1930174852566962), ('GREB1L', 3.836920350245613), ('WWC3', 1.6515211033178336), ('RAP1B', 2.6988565413176224), ('ITGB1', 1.2472454759923564), ('AZIN1', 2.3795463303096), ('NFIL3', 1.2709206767143368), ('ZFHX3', 11.646796494924176), ('PRKD3', 0.8116328224662964), ('U…	4997
36	KLF6	metacluster_163.1	0.05683560186358676	3.16276827737833	0.0	1.0	gene is directly annotated	frozenset({'weight>75.0%', 'hg38_10kbp_up_10kbp_down_full_tx_v10_clust.genes_vs_motifs.rankings', 'activating'})	[('NAB1', 1.7905000937193534), ('FKBP5', 25.62421188438153), ('MIR4500HG', 0.8123429615789592), ('ITGB1', 1.2472454759923564), ('NCOA2', 0.4846589715440518), ('RDX', 1.1930174852566962), ('SNX9', 4.005003717848204), ('GREB1L', 3.836920350245613), ('SPTBN1', 15.891472940798996), ('SOCS5', 0.851624441082232), ('VAPA', 6.655661058000224), ('SERTAD2', 0.8997632506380819), ('GABPB1', 0.961662569591485…	4919
37	MBD2	metacluster_135.10	0.057446535225740156	3.102694341422338	0.0	1.0	gene is directly annotated	frozenset({'weight>75.0%', 'hg38_10kbp_up_10kbp_down_full_tx_v10_clust.genes_vs_motifs.rankings', 'activating'})	[('MIR17HG', 0.5007612635990819), ('DTNA', 1.7289651137285027), ('RALA', 1.0122322513073838), ('UBE2G1', 1.7405344164313952), ('POU2F1', 0.5941463415612716), ('PPM1A', 0.5838532385294499), ('YES1', 0.6607733045978803), ('SMAD4', 0.544552072430076), ('CCNI', 0.410188997873057), ('CASP3', 1.4465866743805231), ('SETD3', 1.0276368333153991), ('AHR', 0.4668856324269146), ('PLEKHF2', 7.945061533933873)…	3137
38	NFE2	tfdimers__MD00420	0.07975735080609526	3.7170403732047124	1.63747e-06	1.0	motif similar to tfdimers__MD00238 ('M01250_forward_3_M00983_forward dimer: E2F1 / MAF'; q-value = 1.64e-06) which is directly annotated	frozenset({'weight>75.0%', 'hg38_10kbp_up_10kbp_down_full_tx_v10_clust.genes_vs_motifs.rankings', 'activating'})	[('ANOS1', 0.494397583216105), ('TNXB', 2.4244413849702173), ('SLC4A1', 8.685266792768836), ('NMI', 0.8318855109698741), ('SPTA1', 17.525513214057263), ('DIAPH3', 11.588913093929117), ('SLC36A1', 1.7827625128330358), ('CLK3', 1.0632244364646448), ('E2F2', 1.5702847760030467), ('IGF1R', 3.912868547581308)]	579
39	NFIA	metacluster_141.5	0.056859323099946533	3.1170276415496216	4.69883e-08	1.0	motif similar to tfdimers__MD00564 ('M00193_forward_9_M01035_forward dimer: NF-1 / YY1'; q-value = 4.7e-08) which is directly annotated	frozenset({'weight>75.0%', 'hg38_10kbp_up_10kbp_down_full_tx_v10_clust.genes_vs_motifs.rankings', 'activating'})	[('ZMYND11', 16.11195606144722), ('ADGRL2', 14.211029374935071), ('CREB1', 6.319168865143009), ('CHD7', 10.098203217887942), ('MIR663AHG', 0.9892047566575204), ('ZNF704', 7.149016627004441), ('ATXN1', 21.884119538246605), ('FKBP5', 7.101991065680322), ('NIPBL', 27.67904707114486), ('UBE3A', 17.73366062988648), ('SIAH1', 2.444986782117079), ('UBE2E3', 26.43037185284308), ('SOCS6', 3.37146899801198…	4975
40	NFIC	metacluster_141.5	0.0462832508898187	3.4514072836676495	4.69883e-08	1.0	motif similar to tfdimers__MD00564 ('M00193_forward_9_M01035_forward dimer: NF-1 / YY1'; q-value = 4.7e-08) which is directly annotated	frozenset({'weight>75.0%', 'hg38_10kbp_up_10kbp_down_full_tx_v10_clust.genes_vs_motifs.rankings', 'activating'})	[('SOCS6', 2.6814672489339832), ('ZMYND11', 2.128931266697347), ('FNDC3B', 1.7380668665611911), ('CTNNB1', 4.2988892491088935), ('CDK17', 3.7191930695769058), ('SNX9', 1.1001067804682974), ('DTNA', 0.8996553774686865), ('REV1', 0.7218369938526635), ('SPTBN1', 0.7024855689706291), ('RALA', 4.201383122047903), ('UBE2G1', 7.523561853459178), ('FBXO30', 0.7779866468402937), ('POU2F1', 2.4260110463867…	4957
41	NR2C2	metacluster_138.2	0.044507140358568356	3.0276774116294773	1.69629e-06	1.0	motif similar to cisbp__M07990 ('NR1H2[gene ID: ENSG00000131408 species: Homo sapiens TF status: inferred TF family: Nuclear receptor DBDs: zf-C4]; NR2C2[gene ID: ENSG00000177463 species: Homo sapiens TF status: direct TF family: Nuclear receptor DBDs: zf-C4]; Nr1h5[gene ID: ENSMUSG00000048938 species: Mus musculus TF status: inferred TF family: Nuclear receptor DBDs: zf-C4]; Nr6a1[gene ID: ENSMU…	frozenset({'weight>75.0%', 'hg38_10kbp_up_10kbp_down_full_tx_v10_clust.genes_vs_motifs.rankings', 'activating'})	[('FRG1', 0.4487850946780843), ('RPS6KC1', 1.2452494350994368), ('MANBAL', 0.5997678405471756), ('BTBD1', 1.004379110211555), ('TDRD6', 0.6727265033320233), ('LINC00339', 0.7963149335067312), ('CCDC73', 0.5848900131205663), ('RSL1D1', 1.824338715706617), ('LSG1', 0.4427204201776081), ('CDC34', 0.6585370941581985), ('C2orf42', 0.407523343212329), ('RIPK1', 3.500804365556502), ('CSNK1G1', 1.1180495…	1027
42	NR2C2	cisbp__M08198	0.04618358565298881	3.308364446088753	8.82275e-07	1.0	gene is annotated for similar motif cisbp__M07990 ('NR1H2[gene ID: ENSG00000131408 species: Homo sapiens TF status: inferred TF family: Nuclear receptor DBDs: zf-C4]; NR2C2[gene ID: ENSG00000177463 species: Homo sapiens TF status: direct TF family: Nuclear receptor DBDs: zf-C4]; Nr1h5[gene ID: ENSMUSG00000048938 species: Mus musculus TF status: inferred TF family: Nuclear receptor DBDs: zf-C4]; N…	frozenset({'weight>75.0%', 'hg38_10kbp_up_10kbp_down_full_tx_v10_clust.genes_vs_motifs.rankings', 'activating'})	[('ZFX', 0.6250169482621792), ('ZC3H6', 1.2561114439168586), ('TAPT1-AS1', 0.8570514544741283), ('EIF4G2', 0.595387175772717), ('EIF5', 0.4766279336395633), ('ZNF585A', 0.4509422703155484), ('PCMTD1', 0.4510330163069099), ('UBTD2', 0.5644220507682879), ('IFT80', 0.5188792638899343), ('TRMT12', 3.086781425091464), ('UBN2', 1.6963458598702696), ('NR2C2', 1.0), ('ZNF619', 0.585412990419979), ('CBX5'…	1281
43	NR2C2	metacluster_191.2	0.04598119020742096	3.2744774009262434	0.0	1.0	gene is directly annotated	frozenset({'weight>75.0%', 'hg38_10kbp_up_10kbp_down_full_tx_v10_clust.genes_vs_motifs.rankings', 'activating'})	[('CA5B', 1.3033200439566504), ('BMPR1B', 1.822639462440681), ('KCTD20', 2.3335323500188627), ('KPNA4', 1.4054767977636202), ('UGCG', 0.4191911428755463), ('C3orf67', 0.4549809599969343), ('TDRD6', 0.6727265033320233), ('PSMG2', 1.197183165216216), ('PLAG1', 0.881049563710465), ('SSH2', 2.121516836927305), ('WASF1', 0.5086451421166461), ('FGGY', 0.7711421558829373), ('LINC01184', 0.55079903246109…	2655
44	PROX1	metacluster_81.4	0.054002775076262347	3.1853603202353544	0.0	1.0	gene is directly annotated	frozenset({'weight>75.0%', 'hg38_10kbp_up_10kbp_down_full_tx_v10_clust.genes_vs_motifs.rankings', 'activating'})	[('MTRF1L', 0.4554947702000396), ('PEX2', 0.5287019637161426), ('ALG10B', 0.709193637785033), ('TMEM167A', 0.9956487978233128), ('BIRC2', 1.9232973516058165), ('PCDH9', 0.9201742900882588), ('CNST', 5.551291071852303), ('PSMD14', 1.660119987112487), ('RFX3', 0.4642233028238576), ('ERCC5', 0.963801488932752), ('CCDC18-AS1', 0.4315616893032554), ('GPHN', 1.8417457655340803), ('RMDN2', 0.87275768411…	1362
45	RXRA	tfdimers__MD00157	0.04850553342861404	3.01080234648535	1.78112e-07	1.0	motif similar to tfdimers__MD00487 ('M00964_forward_9_M01297_reverse dimer: PXR, CAR, LXR, FXR / HOXA13'; q-value = 1.78e-07) which is directly annotated	frozenset({'weight>75.0%', 'hg38_10kbp_up_10kbp_down_full_tx_v10_clust.genes_vs_motifs.rankings', 'activating'})	[('NACC2', 3.412609246049335), ('FGFR3', 1.5396319107483052), ('PFKL', 1.361712091965366), ('ERICH1', 1.1422870793487876), ('TLE3', 0.641641581078937), ('KCNN1', 1.8272187209875812), ('OSGIN1', 0.4357888774837441), ('NCOR2', 1.5860564299956388), ('CCND1', 0.530799357361058), ('ESRRG', 2.362078137236284), ('TMEM176B', 0.8908074611805034), ('KCTD6', 0.4398731919570239), ('MTA1', 0.7838518342601767)…	965
46	SMAD3	metacluster_3.4	0.05111804762037476	3.3347528804041175	6.86948e-06	1.0	motif similar to transfac_pro__M02898 ('V$SMAD4_04: SMAD3'; q-value = 6.87e-06) which is directly annotated	frozenset({'weight>75.0%', 'hg38_10kbp_up_10kbp_down_full_tx_v10_clust.genes_vs_motifs.rankings', 'activating'})	[('SNX9', 2.422264084018168), ('DTNA', 23.949180120626476), ('SPTBN1', 0.4859912315675667), ('ASB1', 1.8403663437023257), ('RALA', 0.8697560906102587), ('UBE2G1', 3.7134496005977975), ('POU2F1', 1.380185517618009), ('ARID2', 0.6947933942115816), ('CDH2', 6.111764600421012), ('KPNA1', 0.7213422057082965), ('RHOBTB1', 0.5235361924701498), ('TET2', 0.4281020012545938), ('ENAH', 2.286264129220532), (…	4998
47	SMAD3	metacluster_3.7	0.05102303658642668	3.3186716425950005	6.29274e-06	1.0	motif similar to transfac_pro__M02898 ('V$SMAD4_04: SMAD3'; q-value = 6.29e-06) which is directly annotated	frozenset({'weight>75.0%', 'hg38_10kbp_up_10kbp_down_full_tx_v10_clust.genes_vs_motifs.rankings', 'activating'})	[('RDX', 11.978523980628449), ('PPP1R9A', 1.0120829485725926), ('KTN1', 3.3326820249852345), ('PHF3', 2.23907986941736), ('FKBP5', 0.4754230542120811), ('ZFYVE9', 0.7045155061423364), ('LATS2', 0.4663415475372576), ('ITGB1', 6.898984720710694), ('HIPK3', 0.8391716519098837), ('KANSL1', 7.269756592357251), ('ZFX', 1.115371890794767), ('SMAD2', 0.7206347262478346), ('KPNA1', 0.7213422057082965), ('…	4966
48	SMAD5	metacluster_151.1	0.05741794862557193	3.2507606098680233	0.0	1.0	gene is directly annotated	frozenset({'weight>75.0%', 'hg38_10kbp_up_10kbp_down_full_tx_v10_clust.genes_vs_motifs.rankings', 'activating'})	[('FNDC3B', 0.7788093536095387), ('SNX9', 3.5273227141894643), ('DTNA', 4.3115059105845805), ('ACVR1', 0.9660975521134546), ('SPTBN1', 9.540706292051215), ('ASB1', 0.9762406196561342), ('PPM1A', 0.4581113730398267), ('TBL1XR1', 0.9092930519164204), ('YES1', 2.3401683132032947), ('NAB1', 2.730106009752081), ('GKAP1', 0.6991040578461385), ('FNDC3A', 1.0365765966179272), ('CCNI', 0.9689145935337956)…	4942
49	SMARCC2	metacluster_34.3	0.05909726670239605	3.493025846781377	3.31676e-08	1.0	motif similar to swissregulon__hs__SMARCC2 ('hs__SMARCC2'; q-value = 3.32e-08) which is directly annotated	frozenset({'weight>75.0%', 'hg38_10kbp_up_10kbp_down_full_tx_v10_clust.genes_vs_motifs.rankings', 'activating'})	[('PSMA6', 0.4601464320654388), ('PHRF1', 0.4304436595216736), ('TMEM248', 0.8912420561915753), ('UBL5', 0.5802319718454759), ('TUBGCP4', 0.5095627248067691), ('COX7A2', 0.6270989626740184), ('FAM32A', 0.8411028140607039), ('TMEM167A', 1.3400110148974134), ('ZNF124', 0.6387079313288943), ('CASC2', 0.9556035512022986), ('AIMP2', 1.040065589608349), ('SLC25A17', 0.474945392765971), ('SHMT2', 0.4655…	773
50	SMARCC2	metacluster_34.4	0.06817557940419079	4.520394951979359	0.0	1.0	gene is directly annotated	frozenset({'weight>75.0%', 'hg38_10kbp_up_10kbp_down_full_tx_v10_clust.genes_vs_motifs.rankings', 'activating'})	[('RALGPS1', 0.5752698732636009), ('NEU4', 0.5677525823606062), ('QSER1', 0.926914227132643), ('LIFR', 2.49476468218484), ('JARID2', 1.0522841857714018), ('SNX27', 1.000415718346143), ('ZXDC', 0.51205664360977), ('RNF138', 1.2681091095297277), ('MRPL41', 0.8329245613325463), ('GKAP1', 0.4404936078357281), ('ARHGAP5', 0.4704168056694184), ('KLHL32', 1.0369310742147595), ('PTGIS', 0.406817981424615…	2204
51	SREBF2	tfdimers__MD00391	0.051501851928678316	3.066904315261174	1.72398e-06	1.0	gene is annotated for similar motif tfdimers__MD00443 ('M01118_forward_7_M01177_forward dimer: WT1 / SREBP2'; q-value = 1.72e-06)	frozenset({'weight>75.0%', 'hg38_10kbp_up_10kbp_down_full_tx_v10_clust.genes_vs_motifs.rankings', 'activating'})	[('ZMYM2', 1.1743842586520836), ('ZMYND11', 0.5484980878287063), ('CUL1', 0.5396074795238565), ('PALLD', 0.4394535906228709), ('FNDC3B', 7.4740809310598015), ('SNX9', 2.323445612053112), ('DTNA', 0.6926663120162613), ('H2AFY2', 4.573886849895812), ('ACVR1', 9.456837099960977), ('OSBPL1A', 2.0917983434070098), ('REV1', 10.437508534495445), ('SERTAD2', 0.6660460779799493), ('SPTBN1', 17.87435391086…	4998
52	SREBF2	metacluster_151.1	0.05206111284238651	3.151809750960749	6.22126e-07	1.0	motif similar to tfdimers__MD00457 ('M01160_forward_-1_M01168_forward dimer: Kid3 / SREBP'; q-value = 6.22e-07) which is directly annotated	frozenset({'weight>75.0%', 'hg38_10kbp_up_10kbp_down_full_tx_v10_clust.genes_vs_motifs.rankings', 'activating'})	[('ZMYND11', 0.5484980878287063), ('SCMH1', 15.342866271047658), ('RDX', 12.293854166121546), ('PPP1R9A', 1.0419795515896313), ('KTN1', 10.420083442379765), ('NRIP1', 7.167517237778986), ('ME2', 2.0037217552575086), ('ZMYM2', 1.1743842586520836), ('USP9X', 19.550185891460288), ('AZIN1', 7.648220018634065), ('ZNF704', 1.12671022903511), ('CUL1', 0.5396074795238565), ('FAM217A', 1.0312812903571635)…	4849
53	TFDP1	metacluster_197.2	0.05023030599669618	3.2026606086809095	3.11756e-08	1.0	motif similar to dbtfbs__TFDP1_representative_N1 ('TFDP1 (human, representative N1)'; q-value = 3.12e-08) which is directly annotated	frozenset({'weight>75.0%', 'hg38_10kbp_up_10kbp_down_full_tx_v10_clust.genes_vs_motifs.rankings', 'activating'})	[('GDF7', 0.4799518368937684), ('FAM53B', 0.7508007271904784), ('B3GNT5', 1.2090761954801548), ('IFT140', 0.746836198896875), ('ABCB10', 2.4720744833791124), ('SEC14L1', 1.198643180200091), ('IPO11', 1.6912612187581049), ('NTN1', 0.4603735138967004), ('SLC2A1-AS1', 0.5957441869310116), ('LMO2', 3.023538170881199), ('THUMPD2', 1.163365312697631), ('SULT1C2', 0.4527732246774389), ('DNAAF5', 0.71811…	968
54	ZBTB40	taipale_tf_pairs__ETS2_RCCGGAAGTG_HT	0.04349974794559147	3.023186005970939	4.07619e-08	1.0	gene is annotated for similar motif dbtfbs__ZBTB40_representative_N1 ('ZBTB40 (human, representative N1)'; q-value = 4.08e-08)	frozenset({'weight>75.0%', 'hg38_10kbp_up_10kbp_down_full_tx_v10_clust.genes_vs_motifs.rankings', 'activating'})	[('MIATNB', 0.8849696518385485), ('ALG10', 0.6517437490892958), ('LINC00662', 1.0297936494358977), ('INSIG2', 1.276817582479855), ('GTF2H2C', 3.6928646168484014), ('UBLCP1', 0.661080711901838), ('BLZF1', 0.4173470226035573), ('TFIP11', 0.7486026092913443), ('DISP1', 0.6714628738834678), ('MARK2', 0.5949021141479859), ('ASB3', 0.4117752439864787), ('TAF1B', 2.5773075774358247), ('SOCS4', 0.6684494…	4114
55	ZNF516	metacluster_135.8	0.05361186044749231	3.275652237449774	0.0	0.81936	motif is annotated for orthologous gene ENSMUSG00000058881 in M. musculus (identity = 81%)	frozenset({'weight>75.0%', 'hg38_10kbp_up_10kbp_down_full_tx_v10_clust.genes_vs_motifs.rankings', 'activating'})	[('SERTAD2', 0.4966497749449065), ('SOCS5', 0.9968006365842436), ('GKAP1', 0.630972351572539), ('FNDC3A', 2.770363905024506), ('RB1CC1', 0.4295967578457774), ('CREB1', 0.9129718722371044), ('INO80D', 0.4475959977415298), ('HIVEP2', 1.5144227497772424), ('PRKD1', 0.5644047048538777), ('PPP1R9A', 0.9982669181358624), ('SH3RF1', 0.841786695758787), ('RAI2', 0.7744309242962875), ('VAPA', 1.4115832275…	4917
56	ZNF69	kznf__ZNF69_Imbeault2017_RP_ChIP-seq	0.05024899080538301	3.438458015475346	0.0	1.0	gene is directly annotated	frozenset({'weight>75.0%', 'hg38_10kbp_up_10kbp_down_full_tx_v10_clust.genes_vs_motifs.rankings', 'activating'})	[('SLC45A4', 0.7327200055496), ('MIATNB', 1.3339286568032993), ('GTF2H2', 0.5844859037140525), ('XRCC4', 0.5850326108531045), ('MTIF2', 0.5685822518322221), ('LLPH', 0.8505712850338422), ('ALG10', 1.3049552404412732), ('FAM200B', 0.8864941324923236), ('LINC00662', 1.814353873053097), ('SDHAF3', 0.7178931518247801), ('UTP14A', 2.880805912012041), ('ING4', 3.706735865408546), ('UTP3', 0.42240043456…	1673
57	ARID3A	metacluster_9.4	0.06682626190597464	3.0423084508478566	5.9787e-07	0.803661	motif similar to transfac_pro__M02735 ('V$ARID3A_04: DRI1'; q-value = 5.98e-07) which is annotated for orthologous gene ENSMUSG00000019564 in M. musculus (identity = 80%)	frozenset({'hg38_10kbp_up_10kbp_down_full_tx_v10_clust.genes_vs_motifs.rankings', 'activating', 'weight>90.0%'})	[('CANT1', 1.3896101380542358), ('IGF2', 1.7237566815260257), ('SUMO3', 4.255318900528507), ('CYP4F11', 2.235566765714972), ('ZNF423', 1.2863845452553655), ('LINC01237', 1.2843838820465256), ('SUSD4', 1.6879030146312994), ('SGCA', 1.3093896624340118), ('NUAK1', 1.1474816558918606), ('NPR2', 1.534000096809073), ('LINC00313', 2.0531744635967955), ('PRKACA', 2.6391511488610973), ('PTOV1', 3.45401801…	1920
58	ARID3A	tfdimers__MD00255	0.06677108270089475	3.0375324030242283	4.18665e-08	1.0	motif similar to tfdimers__MD00084 ('M01654_reverse_1_M01350_forward dimer: DRI1 / Nkx2-4'; q-value = 4.19e-08) which is directly annotated	frozenset({'hg38_10kbp_up_10kbp_down_full_tx_v10_clust.genes_vs_motifs.rankings', 'activating', 'weight>90.0%'})	[('FOXP4-AS1', 2.383656884965334), ('ARID3A', 1.0), ('LLGL2', 1.5488583534049154), ('MAP3K10', 2.1578626327875945), ('CANT1', 1.3896101380542358), ('LINC01237', 1.2843838820465256), ('FOXK1', 3.675907227633952), ('IGF2', 1.7237566815260257), ('ZNF423', 1.2863845452553655), ('ZFPM1', 2.073116638212464), ('POLDIP3', 4.777921014393321), ('SUMO3', 4.255318900528507), ('CERS3-AS1', 1.6847368816528174)…	620
59	BCLAF1	taipale_tf_pairs__ELK1_EOMES_RSCGGAANNAGGYGYNA_CAP_repr	0.06757754800590841	3.092979923636957	1.49323e-07	1.0	gene is annotated for similar motif transfac_pro__M04704 ('V$BCLAF1_01: BCLAF1'; q-value = 1.49e-07)	frozenset({'hg38_10kbp_up_10kbp_down_full_tx_v10_clust.genes_vs_motifs.rankings', 'activating', 'weight>90.0%'})	[('MTRF1L', 2.048811459400197), ('DLEU1', 1.198557148388594), ('PCDH9', 2.014829173692451), ('ARAP2', 1.6112829143615983), ('COL19A1', 1.7919840613735725), ('CHORDC1', 1.5913482783269983), ('PROSER2-AS1', 1.1055670611776642), ('ASXL3', 1.757982451500055), ('TMEM33', 1.702284858798959), ('STPG2', 3.6170615589606734), ('C2orf42', 2.880083542117676), ('URB1', 1.7263130184382611), ('BCLAF1', 1.0), ('…	1873
60	BCLAF1	metacluster_138.2	0.07089364844903988	3.3668706033967624	3.12673e-09	1.0	motif similar to transfac_pro__M04704 ('V$BCLAF1_01: BCLAF1'; q-value = 3.13e-09) which is directly annotated	frozenset({'hg38_10kbp_up_10kbp_down_full_tx_v10_clust.genes_vs_motifs.rankings', 'activating', 'weight>90.0%'})	[('MTRF1L', 2.048811459400197), ('CHORDC1', 1.5913482783269983), ('PCDH9', 2.014829173692451), ('TMEM33', 1.702284858798959), ('URB1', 1.7263130184382611), ('C2orf42', 2.880083542117676), ('PROSER2-AS1', 1.1055670611776642), ('ARAP2', 1.6112829143615983), ('ASXL3', 1.757982451500055), ('DLEU1', 1.198557148388594), ('FGF14', 1.2345547263189542), ('STPG2', 3.6170615589606734), ('FGFR1OP2', 2.330423…	1203
61	BCLAF1	metacluster_166.4	0.06750738552437223	3.0871849092545114	0.0	1.0	gene is directly annotated	frozenset({'hg38_10kbp_up_10kbp_down_full_tx_v10_clust.genes_vs_motifs.rankings', 'activating', 'weight>90.0%'})	[('DLEU1', 1.198557148388594), ('MTRF1L', 2.048811459400197), ('KCNAB2', 3.431296126959011), ('PCDH9', 2.014829173692451), ('BTBD10', 1.3487190192645158), ('FGF14', 1.2345547263189542), ('SHANK3', 2.611748750715438), ('DZIP3', 4.041025814982375), ('NRIP1', 1.5067732539574137), ('BCLAF1', 1.0), ('GSTCD', 1.4902669241607052), ('GPR155', 7.1998159432674536), ('TIMM9', 1.3933128544336133), ('PDE7A', …	1359
62	CHD1	metacluster_133.2	0.07243948825158919	3.160844495089096	2.46282e-06	1.0	motif similar to swissregulon__hs__CHD1 ('hs__CHD1'; q-value = 2.46e-06) which is directly annotated	frozenset({'hg38_10kbp_up_10kbp_down_full_tx_v10_clust.genes_vs_motifs.rankings', 'activating', 'weight>90.0%'})	[('YPEL5', 1.6087336620908), ('PEG10', 4.84832404198527), ('NRIP1', 1.591528777931319), ('RB1CC1', 1.1071141576874068), ('FAM20B', 1.677877152678908), ('ANKRD11', 1.4567051859304387), ('ITGB1', 6.734370089551176), ('KPNA4', 1.2925148173063932), ('GLT1D1', 2.0813612718902643), ('ALDH18A1', 1.305125232857935), ('PPARG', 13.984062732457357), ('YES1', 1.5478889337787685), ('SMURF1', 1.118359505867522…	1640
63	CLOCK	taipale_tf_pairs__ETV5_EOMES_TNRCACCGGAWN_CAP	0.07027755344567141	4.208104155105358	1.09472e-06	1.0	motif similar to taipale_tf_pairs__ETV2_CLOCK_NNCACGTGNNNNNCCGGAWRY_CAP ('ETV2 [ETS] - CLOCK [bHLH]'; q-value = 1.09e-06) which is directly annotated	frozenset({'hg38_10kbp_up_10kbp_down_full_tx_v10_clust.genes_vs_motifs.rankings', 'activating', 'weight>90.0%'})	[('ME2', 1.680701598436661), ('CLOCK', 1.0), ('KTN1', 1.555389904827276), ('NEK7', 1.146631054242346), ('RNF2', 2.399538259364025), ('CREB1', 1.1549682620457375), ('EXTL3', 1.1466789812000493), ('ZNF717', 1.673555962051585), ('ERBIN', 1.5541677685704411), ('GEMIN8', 5.214840668187311), ('ASAH2B', 1.5801006438161236), ('ABHD13', 1.3691061642369151), ('STK38L', 2.60511558425529), ('HNRNPF', 2.51262…	1865
64	CLOCK	metacluster_138.2	0.07040308643783397	4.221008846029045	7.57056e-08	1.0	motif similar to taipale_tf_pairs__ERF_CLOCK_CACGTGNNNNNSRGGAARNN_CAP_repr ('ERF [ETS] - CLOCK [bHLH]'; q-value = 7.57e-08) which is directly annotated	frozenset({'hg38_10kbp_up_10kbp_down_full_tx_v10_clust.genes_vs_motifs.rankings', 'activating', 'weight>90.0%'})	[('ME2', 1.680701598436661), ('NEK7', 1.146631054242346), ('RNF2', 2.399538259364025), ('TTC14', 3.7024042274862055), ('GEMIN8', 5.214840668187311), ('ASAH2B', 1.5801006438161236), ('CLOCK', 1.0), ('ABHD13', 1.3691061642369151), ('KTN1', 1.555389904827276), ('EXTL3', 1.1466789812000493), ('CREB1', 1.1549682620457375), ('STK38L', 2.60511558425529), ('ERBIN', 1.5541677685704411), ('TMEM161B', 1.597…	4878
65	CREB3L2	metacluster_173.2	0.06229723277120047	4.053346150536008	0.0	1.0	gene is directly annotated	frozenset({'hg38_10kbp_up_10kbp_down_full_tx_v10_clust.genes_vs_motifs.rankings', 'activating', 'weight>90.0%'})	[('PPARG', 1.1536592550410525), ('LIFR', 2.20739587488538), ('C3orf67', 1.5203885738734344), ('SMURF1', 3.0413835706652983), ('FUT8', 2.895837045678645), ('PTPDC1', 1.197252988471245), ('ZFY', 2.211783016793074), ('FAM169A', 11.534102409501171), ('TMCO3', 3.72558939468036), ('FGF14', 2.20127157941794), ('SEC61A1', 1.3749847199738985), ('GOLGA8N', 1.758337893476497), ('MPP5', 1.3366349242384556), …	4598
66	CREM	transfac_pro__M00801	0.058626640605961136	3.037267923723802	0.0	1.0	gene is directly annotated	frozenset({'hg38_10kbp_up_10kbp_down_full_tx_v10_clust.genes_vs_motifs.rankings', 'activating', 'weight>90.0%'})	[('CNTNAP3B', 1.401594239867798), ('ATP1B3', 1.5304070903566946), ('ZNF331', 15.198673395725642), ('RFX3', 1.961970059640784), ('SLF1', 1.740169531621855), ('THSD1', 3.6646429033977874), ('CNOT6L', 1.131478917379684), ('CNKSR2', 2.9881948548288704), ('CASP9', 3.876753416344143), ('SESN1', 1.7096550451429062), ('CNOT9', 3.131877820007804), ('APBA1', 1.7131271607183207), ('PLAA', 1.5447649135401829…	1876
67	E2F3	transfac_pro__M00803	0.05122152685998601	3.1491797185794064	0.0	1.0	gene is directly annotated	frozenset({'hg38_10kbp_up_10kbp_down_full_tx_v10_clust.genes_vs_motifs.rankings', 'activating', 'weight>90.0%'})	[('CHD7', 3.957838938395279), ('ITGB1', 4.13709003420707), ('SIAH1', 1.4928877815496746), ('DTNA', 15.245793723330204), ('RDX', 3.301551611408052), ('PHLPP2', 3.0324965794686487), ('KTN1', 1.3245712294643404), ('TBL1XR1', 2.8934478259780274), ('ACVR1', 1.213373738560538), ('BACH1', 1.3021005289026466), ('PTP4A1', 1.999821336096722), ('CLIP1', 5.472544028286304), ('MYO6', 2.4976978406519854), ('GO…	4793
68	E2F7	metacluster_15.3	0.06826166530333613	4.968314130284143	1.97219e-06	1.0	gene is annotated for similar motif swissregulon__hs__E2F7 ('hs__E2F7'; q-value = 1.97e-06)	frozenset({'hg38_10kbp_up_10kbp_down_full_tx_v10_clust.genes_vs_motifs.rankings', 'activating', 'weight>90.0%'})	[('TFDP1', 1.431714674993842), ('STMN1', 9.43241294855758), ('RGS3', 5.435628138438622), ('ZMYM1', 1.454888522035117), ('BARD1', 4.882815603729979), ('CD36', 1.3164692531228792), ('BLOC1S6', 1.9030202760203183), ('CDCA7L', 3.937641685106843), ('KIF24', 11.209457610617772), ('IDH3B', 1.1048548433666472), ('CEP85', 6.770750840566508), ('TRIM59', 10.616686479190657), ('E2F2', 1.7328457650735325), ('…	728
69	E2F7	swissregulon__mm__E2f7	0.06070253697175846	4.112366968693483	0.0	0.797566	motif is annotated for orthologous gene ENSMUSG00000020185 in M. musculus (identity = 79%)	frozenset({'hg38_10kbp_up_10kbp_down_full_tx_v10_clust.genes_vs_motifs.rankings', 'activating', 'weight>90.0%'})	[('ADD3', 1.5810426400067743), ('E2F8', 5.874587833840636), ('EZH2', 26.89960593416589), ('PRKD1', 6.016205422909684), ('RAD21', 3.7845668145472575), ('FBXO5', 3.268017000927115), ('ULK4', 2.0845816013280136), ('GPSM2', 4.3721690299967815), ('RRM1', 6.298172943780705), ('BLM', 1.9638491047165068), ('DIAPH3', 23.59007429886013), ('IGF1R', 1.325083151261699), ('E2F6', 1.3867835567062592), ('DEK', 2…	3151
70	E2F7	metacluster_197.2	0.06476016171650179	4.571826344261221	0.0	1.0	gene is directly annotated	frozenset({'hg38_10kbp_up_10kbp_down_full_tx_v10_clust.genes_vs_motifs.rankings', 'activating', 'weight>90.0%'})	[('STARD8', 1.8386087411767968), ('DCLRE1C', 1.239722967578559), ('RCBTB2', 3.2475727930760483), ('BORCS5', 4.091932857423998), ('NDE1', 6.943144029806261), ('PHTF2', 1.688440665950263), ('SPTA1', 4.788328895258992), ('TFDP1', 1.431714674993842), ('CCDC150', 1.5151419715169243), ('DZIP1L', 2.716572090392447), ('KIF24', 11.209457610617772), ('CENPU', 4.870980366942353), ('FAM117A', 2.4417895919942…	1595
71	E2F8	dbtfbs__E2F8_representative_N1	0.07892108931283418	5.210227337202713	0.0	1.0	gene is directly annotated	frozenset({'hg38_10kbp_up_10kbp_down_full_tx_v10_clust.genes_vs_motifs.rankings', 'activating', 'weight>90.0%'})	[('RDX', 1.5126881442756483), ('ANLN', 3.661101157225671), ('RAD21', 7.591211454525919), ('EXO1', 22.499466320842977), ('DIAPH3', 6.934290974148883), ('LMNB1', 1.1514913582624908), ('VRK1', 5.3509945688103775), ('MKI67', 4.767893036546175), ('FBXO8', 1.866984814622659), ('CEP44', 1.265151804340656), ('PSIP1', 3.068626166072599), ('TRIM13', 1.9697159091546637), ('TDP2', 2.370155392342816), ('ZFP30…	4959
72	E2F8	metacluster_15.3	0.06332827095512514	3.7441240575190515	0.0	1.0	gene is directly annotated	frozenset({'hg38_10kbp_up_10kbp_down_full_tx_v10_clust.genes_vs_motifs.rankings', 'activating', 'weight>90.0%'})	[('TAZ', 2.4545088670458663), ('CENPQ', 3.0975364159485035), ('RAD21', 7.591211454525919), ('NCAPG', 8.406180460718877), ('CENPU', 1.144037149041867), ('ANK1', 1.9883554371835952), ('NCAPG2', 2.0080467219490385), ('SHCBP1', 2.263443622707208), ('SMC4', 3.366999685126776), ('ATRIP', 1.8451996875158776), ('XRCC2', 2.0299191474108222), ('E2F8', 1.0), ('BCL2L11', 1.1394604554665682), ('BUB1B', 10.555…	1459
73	E2F8	metacluster_197.2	0.06846693157467701	4.227282843485514	0.0	1.0	gene is directly annotated	frozenset({'hg38_10kbp_up_10kbp_down_full_tx_v10_clust.genes_vs_motifs.rankings', 'activating', 'weight>90.0%'})	[('E2F8', 1.0), ('EZH2', 10.888200642253455), ('RAD21', 7.591211454525919), ('VRK1', 5.3509945688103775), ('RDX', 1.5126881442756483), ('DIAPH3', 6.934290974148883), ('SFI1', 1.61365643833435), ('HMGB2', 4.321518055525663), ('PLCE1', 1.336140620108292), ('TRIM13', 1.9697159091546637), ('KIF23', 2.2801144504335986), ('TYMSOS', 1.108928149346908), ('BARD1', 2.328905701490485), ('LMNB1', 1.151491358…	2586
74	ELF1	hdpi__ELF2	0.07094724416981356	3.098848615714832	8.74523e-06	1.0	gene is annotated for similar motif taipale_cyt_meth__ELF1_NACCCGGAAGTN_FL ('ELF1 [ETS]'; q-value = 8.75e-06)	frozenset({'hg38_10kbp_up_10kbp_down_full_tx_v10_clust.genes_vs_motifs.rankings', 'activating', 'weight>90.0%'})	[('CTNNB1', 7.9513512359124014), ('ZNF704', 1.7734774239447972), ('FKBP5', 3.507976741150524), ('DICER1', 1.7206168363174976), ('LATS2', 5.975110296168367), ('RB1CC1', 1.3657279441692227), ('NAP1L1', 3.653336082711199), ('MYL12B', 9.978681956541086), ('ITGB1', 2.3663988535277305), ('FAM169A', 2.7010974516832285), ('KANSL1', 1.5778655622517173), ('RALGPS2', 8.237838089035197), ('KPNA1', 3.01223107…	4985
75	ELF1	taipale_tf_pairs__E2F1_ELK1_SGCGCNNNNNNNNNNCGGAAGN_CAP_repr	0.07218113748425205	3.197782953244151	6.76919e-06	1.0	motif similar to swissregulon__hs__ELF1 ('hs__ELF1'; q-value = 6.77e-06) which is directly annotated	frozenset({'hg38_10kbp_up_10kbp_down_full_tx_v10_clust.genes_vs_motifs.rankings', 'activating', 'weight>90.0%'})	[('CREB1', 1.2921633244059685), ('ZNF704', 1.7734774239447972), ('FKBP5', 3.507976741150524), ('ITGB1', 2.3663988535277305), ('CDK17', 4.016370628518189), ('SFMBT1', 2.321316747286461), ('TAB2', 3.187164547833586), ('LATS2', 5.975110296168367), ('CTNNB1', 7.9513512359124014), ('RB1CC1', 1.3657279441692227), ('KANSL1', 1.5778655622517173), ('NAB1', 6.732912311490731), ('FAM169A', 2.701097451683228…	4988
76	ELF1	taipale_tf_pairs__E2F1_ELK1_SGCGCNNNNNNNNNNNCGGAAGN_CAP_repr	0.07076240338420779	3.0840279659404004	2.72914e-06	1.0	motif similar to swissregulon__hs__ELF1 ('hs__ELF1'; q-value = 2.73e-06) which is directly annotated	frozenset({'hg38_10kbp_up_10kbp_down_full_tx_v10_clust.genes_vs_motifs.rankings', 'activating', 'weight>90.0%'})	[('DLEU1', 8.575859597476004), ('ITGB1', 2.3663988535277305), ('FKBP5', 3.507976741150524), ('ADD3', 1.625939662589109), ('KPNA1', 3.012231079360122), ('CNOT2', 3.1454996662196817), ('TAB2', 3.187164547833586), ('RNF19A', 1.720942797219153), ('CTNNB1', 7.9513512359124014), ('RB1CC1', 1.3657279441692227), ('CDK17', 4.016370628518189), ('RALGPS2', 8.237838089035197), ('NAB1', 6.732912311490731), ('…	4460
77	ELF1	metacluster_138.2	0.07615602507997607	3.5164919262443175	0.0	1.0	gene is directly annotated	frozenset({'hg38_10kbp_up_10kbp_down_full_tx_v10_clust.genes_vs_motifs.rankings', 'activating', 'weight>90.0%'})	[('BRF1', 1.358057810508275), ('FAM169A', 2.7010974516832285), ('FRYL', 3.0898058308918577), ('SFMBT1', 2.321316747286461), ('JAZF1', 2.8031135174752158), ('FKBP5', 3.507976741150524), ('NAB1', 6.732912311490731), ('KANSL1', 1.5778655622517173), ('WWC3', 4.1012085539878935), ('CTNNB1', 7.9513512359124014), ('ITGB1', 2.3663988535277305), ('TAB2', 3.187164547833586), ('RASSF8', 1.121807229985749), …	4933
78	ELF2	taipale_tf_pairs__E2F1_ELK1_SGCGCNNNNNNNNNNCGGAAGN_CAP_repr	0.07730039873293432	3.2648609785217184	9.93737e-06	0.919056	motif similar to cisbp__M01494 ('ETV3L[gene ID: ENSG00000253831 species: Homo sapiens TF status: inferred TF family: Ets DBDs: Ets]; Elf2[gene ID: ENSMUSG00000037174 species: Mus musculus TF status: direct TF family: Ets DBDs: Ets]; Erf[gene ID: ENSMUSG00000040857 species: Mus musculus TF status: inferred TF family: Ets DBDs: Ets]'; q-value = 9.94e-06) which is annotated for orthologous gene ENSM…	frozenset({'hg38_10kbp_up_10kbp_down_full_tx_v10_clust.genes_vs_motifs.rankings', 'activating', 'weight>90.0%'})	[('ZMYND11', 1.2603526358811832), ('SOCS6', 2.1593514989096083), ('CDK17', 2.5957548544413656), ('HIPK3', 12.655860388689964), ('SFMBT1', 1.3240264744852297), ('TAB2', 3.211775489282117), ('NFIL3', 2.039291365970508), ('KANSL1', 4.230377064908386), ('SPTBN1', 2.124008519587514), ('AKT3', 5.082046484621571), ('PLEKHF2', 9.41377125369463), ('WWC3', 1.1354369983444423), ('IRS2', 4.412375280209642), …	4788
79	ELK4	taipale__ELK1_full_NACTTCCGSCGGAARMN_repr	0.10634010053473486	7.135371805048034	7.80585e-06	1.0	gene is annotated for similar motif dbtfbs__ELK4_HeLa-S3_ENCSR000EVI_merged_N1 ('ELK4 (human, HeLa-S3, ENCSR000EVI, merged N1)'; q-value = 7.81e-06)	frozenset({'hg38_10kbp_up_10kbp_down_full_tx_v10_clust.genes_vs_motifs.rankings', 'activating', 'weight>90.0%'})	[('CEMIP', 1.8019541923383915), ('STAT1', 1.440625981644482), ('CD93', 1.3301906364746785), ('RNF121', 1.2912319935787615), ('CDC42', 2.71893347274857), ('UBE2L6', 1.2486628514313447), ('CLDN16', 1.356465339172256), ('GBP1', 3.217343248788601)]	383
80	EP300	transfac_pro__M04826	0.0524458442775118	3.285366001560458	0.0	1.0	gene is directly annotated	frozenset({'hg38_10kbp_up_10kbp_down_full_tx_v10_clust.genes_vs_motifs.rankings', 'activating', 'weight>90.0%'})	[('SHC2', 2.4697531899745875), ('ASXL2', 1.1120492099827617), ('PHACTR4', 1.2811724531118256), ('SOCS4', 6.1623908331858255), ('PIGX', 4.480585852690344), ('DISP1', 1.7399184466028077), ('FGF14', 6.472471963472751), ('PPM1A', 2.2958955719990115), ('PSMA5', 4.791283575214122), ('ZNF821', 2.626743087925566), ('TMEM183A', 1.1237875116785203), ('UBN2', 3.456546636063084), ('LMO4', 1.5898279003682128)…	627
81	FOS	taipale_tf_pairs__JUN_ATGACGTCAT_HT	0.05423154224277792	3.9725872278511947	3.10093e-10	1.0	gene is annotated for similar motif taipale_cyt_meth__FOS_NRTGACGTCAYN_eDBD ('FOS [bZIP]'; q-value = 3.1e-10)	frozenset({'hg38_10kbp_up_10kbp_down_full_tx_v10_clust.genes_vs_motifs.rankings', 'activating', 'weight>90.0%'})	[('CDC14B', 4.283289537380124), ('TACC2', 1.414763005374423), ('IL6ST', 2.9639008650064467), ('NR4A1', 15.251124696729356), ('PGM3', 1.403625459431265), ('RND3', 7.6691267234442595), ('PPP1R1A', 2.605337206488256), ('BCKDK', 2.3977377267527764), ('ABCD3', 1.6097982299466838), ('AFF3', 3.498922471654069), ('PTCH2', 4.631673059778422), ('ARHGDIA', 1.7538464931393725), ('ID2', 9.283093395364403), ('…	587
82	FOS	jaspar__MA1951.1	0.04921543937816306	3.1232312109528135	0.0	1.0	gene is directly annotated	frozenset({'hg38_10kbp_up_10kbp_down_full_tx_v10_clust.genes_vs_motifs.rankings', 'activating', 'weight>90.0%'})	[('EFNA1', 1.6851696521196624), ('EIF1AX', 1.9677736690550616), ('ZBTB10', 4.491482016800994), ('CTSS', 1.2777093410802085), ('KIAA1522', 1.4442590742824668), ('NFKBIZ', 1.2064968733690626), ('CHI3L1', 7.115664422667239), ('FOXO1', 13.826760334072809), ('H19', 2.200107766324465), ('CLMN', 1.551461910206728), ('ECHS1', 2.92428353327448), ('LARS2-AS1', 1.1966207344792603), ('CXCL2', 6.2000038410504…	920
83	FOS	metacluster_148.1	0.048739617889919366	3.0426623201391365	0.0	1.0	gene is directly annotated	frozenset({'hg38_10kbp_up_10kbp_down_full_tx_v10_clust.genes_vs_motifs.rankings', 'activating', 'weight>90.0%'})	[('ZFHX3', 8.077947268145321), ('KANSL1', 1.4496427532083611), ('IRF2BP2', 4.69706070189041), ('MAN1A1', 1.266393236140158), ('ATXN1', 1.666412578853433), ('PDLIM5', 4.151362076411827), ('SLF1', 1.805037554430697), ('APBB2', 2.115658512651331), ('PHIP', 1.479997577714086), ('CDC14B', 4.283289537380124), ('TRAF3IP2-AS1', 1.1672187461172998), ('GREB1L', 1.7991295220202412), ('PAQR3', 3.709515383170…	886
84	FOSL2	tfdimers__MD00110	0.05170778853693674	3.142463842615919	7.88772e-06	1.0	motif similar to tfdimers__MD00125 ('M01654_reverse_4_M00925_forward dimer: DRI1 / AP-1'; q-value = 7.89e-06) which is directly annotated	frozenset({'hg38_10kbp_up_10kbp_down_full_tx_v10_clust.genes_vs_motifs.rankings', 'activating', 'weight>90.0%'})	[('LINC01002', 2.1654989958285227), ('TLE2', 1.4095428198604192), ('RAP1GAP', 5.476670101203665), ('TNFRSF10D', 1.65569870228687), ('DHODH', 4.760733358576436), ('GPX3', 1.1175391405322923), ('RAB27A', 5.940265426109977), ('SS18', 3.056407918076533), ('ZBTB10', 1.4853222324360411), ('RBM47', 4.733859122035516), ('EHBP1L1', 1.1390992505306787), ('RFPL4A', 4.9944687200708175), ('FARP1', 2.034204873…	649
85	FOXA2	tfdimers__MD00034	0.08695136104663431	3.6089575636095037	3.74817e-06	1.0	gene is annotated for similar motif tfdimers__MD00108 ('M01012_forward_9_M01012_reverse dimer: HNF3 / HNF3'; q-value = 3.75e-06)	frozenset({'hg38_10kbp_up_10kbp_down_full_tx_v10_clust.genes_vs_motifs.rankings', 'activating', 'weight>90.0%'})	[('LRRC38', 1.3320306117432803), ('HOXB3', 1.4485324737476062), ('FGFR3', 3.200266763689076), ('NDUFA4L2', 2.857846510554313), ('MZF1', 2.1321905786273274), ('PNKD', 1.5443803195628008)]	482
86	FOXA2	tfdimers__MD00090	0.08121439122177675	3.2635208327600105	1.34601e-06	1.0	motif similar to tfdimers__MD00006 ('M01012_reverse_14_M00960_forward dimer: HNF3 / PR, GR'; q-value = 1.35e-06) which is directly annotated	frozenset({'hg38_10kbp_up_10kbp_down_full_tx_v10_clust.genes_vs_motifs.rankings', 'activating', 'weight>90.0%'})	[('NDUFA4L2', 2.857846510554313), ('MAF', 2.281992694213938), ('HOXA1', 1.6311414506898467), ('MGAT4C', 8.980576619392714), ('ATP11A-AS1', 2.0512678202894388), ('ANPEP', 1.644674643017654), ('HOXB3', 1.4485324737476062)]	1059
87	FOXA2	tfdimers__MD00412	0.08219033551382147	3.3222847823757857	3.55658e-08	1.0	gene is annotated for similar motif tfdimers__MD00011 ('M00791_forward_4_M01012_forward dimer: HNF3 / HNF3'; q-value = 3.56e-08)	frozenset({'hg38_10kbp_up_10kbp_down_full_tx_v10_clust.genes_vs_motifs.rankings', 'activating', 'weight>90.0%'})	[('FOXA2', 1.0), ('FGFR3', 3.200266763689076), ('NDUFA4L2', 2.857846510554313), ('ANPEP', 1.644674643017654), ('MAF', 2.281992694213938), ('CDK10', 1.5967916876964492), ('ATP11A-AS1', 2.0512678202894388)]	436
88	FOXA2	metacluster_129.2	0.09925617218822537	4.349859793224623	0.0	1.0	gene is directly annotated	frozenset({'hg38_10kbp_up_10kbp_down_full_tx_v10_clust.genes_vs_motifs.rankings', 'activating', 'weight>90.0%'})	[('FGFR3', 3.200266763689076), ('MZF1', 2.1321905786273274), ('PNKD', 1.5443803195628008), ('HOXB3', 1.4485324737476062), ('CLDN11', 1.5092114670699346), ('EMC8', 1.4046271982921614)]	546
89	FOXN2	metacluster_81.4	0.06211333033630895	3.053645555878231	0.0	1.0	gene is directly annotated	frozenset({'hg38_10kbp_up_10kbp_down_full_tx_v10_clust.genes_vs_motifs.rankings', 'activating', 'weight>90.0%'})	[('FEM1C', 2.4464175366558507), ('SLC30A1', 1.190782992060452), ('MAP3K1', 1.3914991612251444), ('HEXB', 7.26077318187281), ('JAML', 1.2553105524925054), ('HERPUD1', 3.151238203731463), ('HNRNPLL', 1.1272925413942618), ('PALMD', 2.274030267762723), ('LRRC1', 13.731716236093956), ('ZNF696', 3.997603648316572), ('KIAA0930', 2.8543752529840862), ('GABPB1', 1.4806306419945137), ('IGFBP2', 1.318780382…	431
90	YBX1	tfdimers__MD00257	0.07081558162530366	3.256214773677493	0.0	1.0	gene is directly annotated	frozenset({'hg38_10kbp_up_10kbp_down_full_tx_v10_clust.genes_vs_motifs.rankings', 'activating', 'weight>90.0%'})	[('ASB1', 6.164031364406792), ('KIT', 2.459494920351151), ('ST8SIA4', 2.890565527502653), ('LMNB2', 1.475684322783176), ('SERPINH1', 1.5339309702790034), ('IKZF1', 1.224557255292148), ('TRNT1', 1.2810470103127665), ('HMGA2', 2.203447197973704), ('PIEZO1', 5.85063793722886), ('AGPAT4', 4.428118619619935), ('TAL1', 1.72125133967371), ('CDC7', 2.458804527034024), ('SFMBT2', 3.052359385487904), ('ADC…	1077
91	GTF2IRD1	tfdimers__MD00280	0.06643661896073053	3.8209330212848536	3.73937e-06	1.0	gene is annotated for similar motif tfdimers__MD00134 ('M01229_forward_6_M00624_forward dimer: GTF2IRD1-isoform2 / DBP'; q-value = 3.74e-06)	frozenset({'hg38_10kbp_up_10kbp_down_full_tx_v10_clust.genes_vs_motifs.rankings', 'activating', 'weight>90.0%'})	[('ZFYVE28', 5.475376985446598), ('BLACE', 1.1323484662977528), ('MICALL2', 1.4002341173245352), ('CDK6', 2.0350585295408656), ('NR2F2', 1.217361645230413), ('PDGFA', 2.315194188303482), ('CTTN', 7.978180114816964), ('ULBP3', 1.57198345290698), ('DGKH', 1.7421608593473634), ('BIN1', 7.545488594302529), ('SLC25A51', 1.1197150225217831), ('NAA50', 1.6394107666364668), ('KMT5A', 1.5878785113975091),…	1318
92	HLTF	tfdimers__MD00318	0.06229834217670795	3.273579264880843	5.73704e-08	1.0	motif similar to tfdimers__MD00173 ('M01360_reverse_8_M01107_forward dimer: Dbx-2 / RUSH-1alpha'; q-value = 5.74e-08) which is directly annotated	frozenset({'hg38_10kbp_up_10kbp_down_full_tx_v10_clust.genes_vs_motifs.rankings', 'activating', 'weight>90.0%'})	[('PEX5', 8.41138372205083), ('ABR', 5.787706918258964), ('SH3BP2', 4.528584956352818), ('SLC12A7', 1.608419875481088), ('AMZ1', 2.489098219264873), ('OSBPL1A', 7.000088814986538), ('ZNF343', 4.021194550798292), ('UBAC1', 2.1598231480245693), ('ITGA9-AS1', 2.2335497288472093), ('IGF1R', 1.804766738456395), ('TMTC4', 3.0872861007466463), ('LGI4', 1.5667783416862449), ('MAGI2-AS3', 1.11210683786711…	891
93	HOXA3	taipale_tf_pairs__ETV2_DLX3_RSCGGAANNNNNNYAATTA_CAP	0.09651714219077975	3.226516735995334	4.11192e-07	1.0	motif similar to taipale_tf_pairs__ERF_HOXA3_RSCGGAWNNNNNNNYMATTA_CAP_repr ('ERF [ETS] - HOXA3 [Homeo]'; q-value = 4.11e-07) which is directly annotated	frozenset({'hg38_10kbp_up_10kbp_down_full_tx_v10_clust.genes_vs_motifs.rankings', 'activating', 'weight>90.0%'})	[('KNOP1', 1.8783616837266688), ('SP2', 2.1530331446489166)]	141
94	IKZF2	tfdimers__MD00146	0.07186739860520147	4.032255797954006	3.28707e-06	1.0	motif similar to tfdimers__MD00017 ('M01003_forward_7_M01230_reverse dimer: Helios A / ZNF333'; q-value = 3.29e-06) which is directly annotated	frozenset({'hg38_10kbp_up_10kbp_down_full_tx_v10_clust.genes_vs_motifs.rankings', 'activating', 'weight>90.0%'})	[('SYT17', 3.43788488003089), ('EDEM2', 2.0558349263040165), ('ELP3', 1.7474939686855075), ('ATP11A', 1.304511670361535), ('COL5A3', 1.7400903548708764), ('HABP2', 1.3644133212546132), ('NEK6', 1.1544432771036428), ('ZNF630', 3.7691823412062746), ('YTHDF1', 1.427549756757505), ('RBM19', 2.70589834369647), ('SEC61B', 1.1098841129729342), ('ELFN2', 1.3527603137474538), ('ANK3', 1.4019502439960907),…	1738
95	IKZF2	tfdimers__MD00197	0.06812319495579709	3.638259440650984	1.94369e-06	1.0	gene is annotated for similar motif tfdimers__MD00029 ('M01003_forward_6_M01181_forward dimer: Helios A / Nkx3-2'; q-value = 1.94e-06)	frozenset({'hg38_10kbp_up_10kbp_down_full_tx_v10_clust.genes_vs_motifs.rankings', 'activating', 'weight>90.0%'})	[('TANGO6', 1.3865300825783058), ('ADAM19', 2.3402783100482103), ('CRP', 2.4701309034921697), ('COL5A3', 1.7400903548708764), ('LAP3', 2.357359776423041), ('GNL2', 3.000186068485921), ('IFNAR2', 1.9831926795841184), ('BCAR3', 1.1102404236087726), ('CEACAM4', 1.1122332634870569), ('AKAP8L', 3.4223089990721807), ('LINC00923', 1.111361682318185), ('INTS10', 2.1942015895367564), ('CPB1', 1.1152268680…	3677
96	JUN	metacluster_137.2	0.045833631574038525	3.319093263268972	0.0	1.0	gene is directly annotated	frozenset({'hg38_10kbp_up_10kbp_down_full_tx_v10_clust.genes_vs_motifs.rankings', 'activating', 'weight>90.0%'})	[('KCNAB2', 2.042046166867198), ('F7', 4.570430843476724), ('IQSEC1', 2.198160690786505), ('FUOM', 8.919642629857705), ('ACAA1', 13.025456596198298), ('ADM', 1.8210842670471887), ('DOCK11', 1.1438545029667848), ('NFS1', 1.5077284245886895), ('PPIF', 1.8050952032807464), ('RPS6KA1', 1.2270423059449589), ('SPATA6L', 1.290224223080991), ('TMPRSS2', 3.858914019840032), ('NAALADL2-AS2', 2.368524493149…	1956
97	JUN	metacluster_157.2	0.04487600778245564	3.153546695615623	0.0	1.0	gene is directly annotated	frozenset({'hg38_10kbp_up_10kbp_down_full_tx_v10_clust.genes_vs_motifs.rankings', 'activating', 'weight>90.0%'})	[('MT2A', 12.22726992470714), ('ZCCHC14', 2.4015136807716), ('SLC30A1', 2.49132867455218), ('ACADVL', 2.29621348227813), ('NREP', 11.216042298026078), ('MT1X', 30.434418428391155), ('CBWD5', 2.086864011302217), ('PTMA', 4.8870918653118665), ('FAM107B', 3.1943585911395034), ('GADD45B', 6.856079536852692), ('MCL1', 2.0533951525953573), ('UQCRC2', 2.212122392179883), ('MT1G', 17.21040067238943), ('F…	1065
98	JUND	metacluster_22.13	0.044880847594351965	3.7415341194480303	9.30628e-06	1.0	gene is annotated for similar motif cisbp__M07820 ('JUND[gene ID: ENSG00000130522 species: Homo sapiens TF status: direct TF family: bZIP DBDs: bZIP_1]'; q-value = 9.31e-06)	frozenset({'hg38_10kbp_up_10kbp_down_full_tx_v10_clust.genes_vs_motifs.rankings', 'activating', 'weight>90.0%'})	[('RPL9', 3.8931118013188497), ('EIF1', 2.5168475225315583), ('DLGAP2', 1.1663731243989888), ('RACK1', 3.3261097337451804), ('MAP1LC3A', 1.5329626386023765), ('ATP6V0C', 4.728160044955213), ('VPS37B', 2.4227411862012), ('ACTG1', 1.1914935780987903), ('MCRIP2', 1.9764102083288075), ('H1FX', 3.7388677300154), ('ATF3', 1.864053897786254), ('REEP6', 4.643537282036995), ('IER3', 4.346811769441519), ('…	685
99	KLF3	tfdimers__MD00569	0.0711179974490355	3.285826840870959	3.68316e-07	1.0	gene is annotated for similar motif hocomoco__KLF3_HUMAN.H11MO.0.B ('KLF3_HUMAN'; q-value = 3.68e-07)	frozenset({'hg38_10kbp_up_10kbp_down_full_tx_v10_clust.genes_vs_motifs.rankings', 'activating', 'weight>90.0%'})	[('FOXO3', 3.6082103711711664), ('NR3C1', 2.773222067898646), ('PHF3', 1.422036529828408), ('CREB1', 1.151623389272995), ('FAM169A', 1.1765211186793465), ('SLC7A2', 3.4401568638149294), ('ZBTB25', 1.960358217690132), ('LPIN2', 1.3039378714243532), ('PTPRD', 2.085190052617588), ('STOX2', 2.740018542677676), ('NRG1', 1.226007273038064), ('INPP1', 1.3238348369575788), ('PBX3', 3.097338742102983), ('…	1379
100	KLF6	metacluster_131.7	0.06624570808103535	3.3285710121967087	1.69345e-06	1.0	gene is annotated for similar motif hocomoco__KLF6_HUMAN.H11MO.0.A ('KLF6_HUMAN'; q-value = 1.69e-06)	frozenset({'hg38_10kbp_up_10kbp_down_full_tx_v10_clust.genes_vs_motifs.rankings', 'activating', 'weight>90.0%'})	[('ATXN1', 2.5301268448506717), ('FKBP5', 25.62421188438153), ('ITGB1', 1.2472454759923564), ('SOCS6', 5.257166413026484), ('NRIP1', 4.027586938138187), ('RDX', 1.1930174852566962), ('HIVEP2', 5.083790099237802), ('NFIL3', 1.2709206767143368), ('AZIN1', 2.3795463303096), ('QKI', 2.834234225850494), ('RB1CC1', 4.298384479515986), ('ERRFI1', 11.94842573859611), ('LCOR', 1.171968029143974), ('SPTBN1…	4988
101	KLF6	tfdimers__MD00391	0.06417189196591898	3.117719669144216	1.33345e-06	1.0	gene is annotated for similar motif hocomoco__KLF6_HUMAN.H11MO.0.A ('KLF6_HUMAN'; q-value = 1.33e-06)	frozenset({'hg38_10kbp_up_10kbp_down_full_tx_v10_clust.genes_vs_motifs.rankings', 'activating', 'weight>90.0%'})	[('NRIP1', 4.027586938138187), ('SOCS6', 5.257166413026484), ('SPTBN1', 15.891472940798996), ('ATXN1', 2.5301268448506717), ('HIVEP2', 5.083790099237802), ('NAB1', 1.7905000937193534), ('NFKB1', 6.153427766559266), ('GREB1L', 3.836920350245613), ('NFIL3', 1.2709206767143368), ('FKBP5', 25.62421188438153), ('RDX', 1.1930174852566962), ('ANKS1B', 4.817888233951227), ('RAP1B', 2.6988565413176224), (…	4998
102	KLF6	tfdimers__MD00569	0.06407651598892661	3.108022496527416	4.12164e-07	1.0	gene is annotated for similar motif hocomoco__KLF6_HUMAN.H11MO.0.A ('KLF6_HUMAN'; q-value = 4.12e-07)	frozenset({'hg38_10kbp_up_10kbp_down_full_tx_v10_clust.genes_vs_motifs.rankings', 'activating', 'weight>90.0%'})	[('RDX', 1.1930174852566962), ('NRIP1', 4.027586938138187), ('DLEU1', 2.4686460377822512), ('PPARG', 2.109629856326405), ('ITGB1', 1.2472454759923564), ('AZIN1', 2.3795463303096), ('FKBP5', 25.62421188438153), ('NFKB1', 6.153427766559266), ('RAP1B', 2.6988565413176224), ('SNX9', 4.005003717848204), ('USP9X', 21.790552113905708), ('KPNA1', 2.965272059371944), ('CNOT2', 6.588316593591442), ('RNF19A…	4911
103	KLF6	metacluster_3.11	0.06482240503976444	3.183859359299833	2.13247e-07	1.0	motif similar to hocomoco__KLF6_HUMAN.H11MO.0.A ('KLF6_HUMAN'; q-value = 2.13e-07) which is directly annotated	frozenset({'hg38_10kbp_up_10kbp_down_full_tx_v10_clust.genes_vs_motifs.rankings', 'activating', 'weight>90.0%'})	[('NRIP1', 4.027586938138187), ('SPTBN1', 15.891472940798996), ('BRF1', 1.3986624081322705), ('QKI', 2.834234225850494), ('ATXN1', 2.5301268448506717), ('JAZF1', 4.670889879687107), ('GREB1L', 3.836920350245613), ('NFKB1', 6.153427766559266), ('LCOR', 1.171968029143974), ('VAPA', 6.655661058000224), ('FKBP5', 25.62421188438153), ('SOCS6', 5.257166413026484), ('NFIL3', 1.2709206767143368), ('NAB1'…	4938
104	KLF6	metacluster_170.2	0.06581382609291088	3.2846602254242208	1.17759e-07	1.0	gene is annotated for similar motif hocomoco__KLF6_HUMAN.H11MO.0.A ('KLF6_HUMAN'; q-value = 1.18e-07)	frozenset({'hg38_10kbp_up_10kbp_down_full_tx_v10_clust.genes_vs_motifs.rankings', 'activating', 'weight>90.0%'})	[('ITGB1', 1.2472454759923564), ('NAB1', 1.7905000937193534), ('PPARG', 2.109629856326405), ('NRIP1', 4.027586938138187), ('SNX9', 4.005003717848204), ('KPNA1', 2.965272059371944), ('FKBP5', 25.62421188438153), ('NDST3', 2.1457514872631607), ('USP9X', 21.790552113905708), ('NFKB1', 6.153427766559266), ('SOCS6', 5.257166413026484), ('LCOR', 1.171968029143974), ('GREB1L', 3.836920350245613), ('RAP1…	4620
105	KLF6	metacluster_3.10	0.06690649241394152	3.3957550132495187	1.08969e-07	1.0	gene is annotated for similar motif jaspar__MA1517.1 ('KLF6'; q-value = 1.09e-07)	frozenset({'hg38_10kbp_up_10kbp_down_full_tx_v10_clust.genes_vs_motifs.rankings', 'activating', 'weight>90.0%'})	[('SOCS6', 5.257166413026484), ('RDX', 1.1930174852566962), ('AZIN1', 2.3795463303096), ('ATXN1', 2.5301268448506717), ('NFIL3', 1.2709206767143368), ('FKBP5', 25.62421188438153), ('ITGB1', 1.2472454759923564), ('RB1CC1', 4.298384479515986), ('NRIP1', 4.027586938138187), ('USP9X', 21.790552113905708), ('HIVEP2', 5.083790099237802), ('RAP1B', 2.6988565413176224), ('QKI', 2.834234225850494), ('ERRF…	4956
106	KLF6	metacluster_3.7	0.0639312510393536	3.093252956695673	1.0602e-07	1.0	motif similar to hocomoco__KLF6_HUMAN.H11MO.0.A ('KLF6_HUMAN'; q-value = 1.06e-07) which is directly annotated	frozenset({'hg38_10kbp_up_10kbp_down_full_tx_v10_clust.genes_vs_motifs.rankings', 'activating', 'weight>90.0%'})	[('DLEU1', 2.4686460377822512), ('SPTBN1', 15.891472940798996), ('FKBP5', 25.62421188438153), ('AZIN1', 2.3795463303096), ('NAB1', 1.7905000937193534), ('ATXN1', 2.5301268448506717), ('USP9X', 21.790552113905708), ('GREB1L', 3.836920350245613), ('RALGPS2', 20.06301784720712), ('SOCS6', 5.257166413026484), ('RB1CC1', 4.298384479515986), ('CNOT2', 6.588316593591442), ('RDX', 1.1930174852566962), ('…	4997
107	KLF6	metacluster_3.4	0.06347051170434426	3.0464081535929735	3.78586e-10	1.0	motif similar to hocomoco__KLF6_HUMAN.H11MO.0.A ('KLF6_HUMAN'; q-value = 3.79e-10) which is directly annotated	frozenset({'hg38_10kbp_up_10kbp_down_full_tx_v10_clust.genes_vs_motifs.rankings', 'activating', 'weight>90.0%'})	[('DLEU1', 2.4686460377822512), ('SOCS6', 5.257166413026484), ('GREB1L', 3.836920350245613), ('HIVEP2', 5.083790099237802), ('SPTBN1', 15.891472940798996), ('ATXN1', 2.5301268448506717), ('NAB1', 1.7905000937193534), ('FKBP5', 25.62421188438153), ('ITGB1', 1.2472454759923564), ('NFIL3', 1.2709206767143368), ('NRIP1', 4.027586938138187), ('PPARG', 2.109629856326405), ('RAP1B', 2.6988565413176224),…	4946
108	KLF6	metacluster_3.5	0.06362458059025503	3.0620728170508826	1.90177e-11	1.0	motif similar to jaspar__MA1517.1 ('KLF6'; q-value = 1.9e-11) which is directly annotated	frozenset({'hg38_10kbp_up_10kbp_down_full_tx_v10_clust.genes_vs_motifs.rankings', 'activating', 'weight>90.0%'})	[('ATXN1', 2.5301268448506717), ('HIVEP2', 5.083790099237802), ('SPTBN1', 15.891472940798996), ('PHF21A', 1.5412952971059597), ('GREB1L', 3.836920350245613), ('NFIL3', 1.2709206767143368), ('NAB1', 1.7905000937193534), ('RREB1', 22.666792416381632), ('USP9X', 21.790552113905708), ('AZIN1', 2.3795463303096), ('RDX', 1.1930174852566962), ('NRIP1', 4.027586938138187), ('SOCS6', 5.257166413026484), (…	4327
109	KLF6	metacluster_195.2	0.0675452669060033	3.460701205236914	0.0	0.484099	gene is orthologous to FBgn0040765 in D. melanogaster (identity = 48%) which is directly annotated for motif	frozenset({'hg38_10kbp_up_10kbp_down_full_tx_v10_clust.genes_vs_motifs.rankings', 'activating', 'weight>90.0%'})	[('NRIP1', 4.027586938138187), ('SOCS6', 5.257166413026484), ('SIK2', 2.3651488559854035), ('NFIL3', 1.2709206767143368), ('RALGPS2', 20.06301784720712), ('VAPA', 6.655661058000224), ('NDST3', 2.1457514872631607), ('FKBP5', 25.62421188438153), ('CELF2', 5.305714009097426), ('CNOT2', 6.588316593591442), ('SNX9', 4.005003717848204), ('LYST', 2.83624856174347), ('ZSWIM6', 18.500046835299944), ('EPS1…	3003
110	KLF6	metacluster_163.1	0.06491729190918251	3.193506802826292	0.0	1.0	gene is directly annotated	frozenset({'hg38_10kbp_up_10kbp_down_full_tx_v10_clust.genes_vs_motifs.rankings', 'activating', 'weight>90.0%'})	[('SOCS6', 5.257166413026484), ('FKBP5', 25.62421188438153), ('SPTBN1', 15.891472940798996), ('RDX', 1.1930174852566962), ('GREB1L', 3.836920350245613), ('WWC3', 1.6515211033178336), ('RAP1B', 2.6988565413176224), ('ITGB1', 1.2472454759923564), ('AZIN1', 2.3795463303096), ('NFIL3', 1.2709206767143368), ('ZFHX3', 11.646796494924176), ('USP9X', 21.790552113905708), ('QKI', 2.834234225850494), ('RAB…	4919
111	KLF9	metacluster_3.10	0.04948024717994678	3.247286940903958	1.81485e-09	0.266393	gene is orthologous to FBgn0040765 in D. melanogaster (identity = 26%) which is annotated for similar motif nitta__luna_TCTGGG40NCTG_KAA_RCCACGCCCW_m1_c2 ('luna (fly)'; q-value = 1.81e-09)	frozenset({'hg38_10kbp_up_10kbp_down_full_tx_v10_clust.genes_vs_motifs.rankings', 'activating', 'weight>90.0%'})	[('SLC23A2', 3.087711537701228), ('HIVEP1', 1.388759341347978), ('POGZ', 1.6157389929588086), ('HSPA8', 5.366323082384201), ('CHD4', 5.435275242523909), ('HTATSF1', 3.563743268179693), ('PRKAR2B', 1.5570125310176504), ('ATXN7', 2.440209511776585), ('USP42', 2.496066852674669), ('DNMBP', 3.360433214693624), ('SLC30A1', 2.0845748116928107), ('NIPSNAP1', 1.7478743697063326), ('WDR48', 2.267505255043…	2204
112	KLF9	metacluster_170.2	0.048430506918051106	3.084806054508534	3.86369e-14	1.0	gene is annotated for similar motif transfac_pro__M09723 ('V$BTEB1_02: BTEB1'; q-value = 3.86e-14)	frozenset({'hg38_10kbp_up_10kbp_down_full_tx_v10_clust.genes_vs_motifs.rankings', 'activating', 'weight>90.0%'})	[('OSBPL1A', 1.2820362742428422), ('PHLPP2', 1.131991027801024), ('ATXN7', 2.440209511776585), ('AZIN1', 1.411016735861269), ('ARAP2', 2.9527253029877434), ('MKRN1', 1.4514095395679032), ('GPCPD1', 2.305495878851224), ('CDK8', 1.8746034646010985), ('LATS2', 1.3278309185804194), ('GNAL', 2.3438475435923003), ('AKAP11', 2.890105241404452), ('SCML1', 3.673853467361424), ('RUNDC3B', 1.769877390807645…	2166
113	KLF9	metacluster_195.2	0.04860062292887214	3.1111369491417844	0.0	1.0	gene is directly annotated	frozenset({'hg38_10kbp_up_10kbp_down_full_tx_v10_clust.genes_vs_motifs.rankings', 'activating', 'weight>90.0%'})	[('AZIN1', 1.411016735861269), ('ATXN7', 2.440209511776585), ('OSBPL1A', 1.2820362742428422), ('POTEG', 1.9242698720401985), ('GNAL', 2.3438475435923003), ('LATS2', 1.3278309185804194), ('ARAP2', 2.9527253029877434), ('GPCPD1', 2.305495878851224), ('PHLPP2', 1.131991027801024), ('AKAP11', 2.890105241404452), ('ZDHHC2', 3.3044549019603005), ('SCML1', 3.673853467361424), ('RUNDC3B', 1.7698773908076…	2096
114	MAF	tfdimers__MD00357	0.06092227772890976	3.783475731114173	2.17286e-10	1.0	gene is annotated for similar motif tfdimers__MD00238 ('M01250_forward_3_M00983_forward dimer: E2F1 / MAF'; q-value = 2.17e-10)	frozenset({'hg38_10kbp_up_10kbp_down_full_tx_v10_clust.genes_vs_motifs.rankings', 'activating', 'weight>90.0%'})	[('MZF1', 2.27134575267406), ('NRXN3', 1.439014857904204), ('CYP2A7', 1.73530406168842), ('ZNF79', 2.721296136499196), ('PLXNA4', 1.2185567336947078), ('SVIP', 1.1844969235765253), ('PGRMC1', 1.942387180973288), ('SPOPL', 2.2443136996238917), ('HDGF', 2.025740253617034), ('DNM3OS', 1.25247414699634), ('NUP155', 1.626906786448336), ('SPATA2L', 3.231233729996542), ('AMT', 5.346854422387142), ('MCF2…	876
115	MECP2	transfac_pro__M01298	0.05778901294638978	3.48294603209098	0.0	1.0	gene is directly annotated	frozenset({'hg38_10kbp_up_10kbp_down_full_tx_v10_clust.genes_vs_motifs.rankings', 'activating', 'weight>90.0%'})	[('BECN1', 1.6826432446698545), ('TEP1', 1.104697190893844), ('PWWP2A', 2.462223075666337), ('KLC1', 3.2201727351131613), ('INPP4A', 2.0544562510676188), ('PUS7', 1.434375888289583), ('ACTL6B', 1.3425116642462551), ('FXYD2', 1.4942771620449435), ('NPM1', 1.708705823295996), ('DNAJC6', 2.516390629563061), ('GNG12', 2.314602074257073), ('LINC01127', 1.3730018734260436), ('R3HDM4', 15.19770896804003…	697
116	MLXIPL	metacluster_57.3	0.041871011634929525	3.454903774098119	0.0	1.0	gene is directly annotated	frozenset({'hg38_10kbp_up_10kbp_down_full_tx_v10_clust.genes_vs_motifs.rankings', 'activating', 'weight>90.0%'})	[('SS18L1', 3.266671223064413), ('FTCD', 13.372719757248216), ('MIB2', 1.6073958019652383), ('BAX', 16.111742455387827), ('RAD9A', 3.818275202883304), ('TCF25', 18.110330949406688), ('COL18A1', 21.088452497107323), ('NXN', 10.064545058421064), ('GNPTG', 1.603634269152419), ('HOOK2', 18.03463183223142), ('ILF3', 2.1518908463346693), ('TMEM184A', 3.4832868284579432), ('ALOX12-AS1', 7.28507591266331…	828
117	MYBL1	homer__GGCVGTTR_MYB	0.05704463379889296	3.8987494021145865	7.13461e-06	1.0	gene is annotated for similar motif hocomoco__MYBA_HUMAN.H11MO.0.D ('MYBA_HUMAN'; q-value = 7.13e-06)	frozenset({'hg38_10kbp_up_10kbp_down_full_tx_v10_clust.genes_vs_motifs.rankings', 'activating', 'weight>90.0%'})	[('SORT1', 1.3409289328846086), ('LINC01572', 1.5283362645328875), ('SMC3', 5.521724089803206), ('CD2BP2', 12.847552621927868), ('DEK', 1.7847370851506967), ('LINC00824', 1.1584272937241449), ('ZNF273', 2.788406293518761), ('NUP93', 1.902228398721844), ('RGS3', 2.132813654362004), ('INCENP', 1.3878412102813775), ('EPHA6', 1.880217242471203), ('BRCA2', 13.479456053924691), ('LIG1', 5.8878427567123…	974
118	MZF1	tfdimers__MD00015	0.06683899556868537	3.2631770865447596	1.89379e-06	1.0	motif similar to tfdimers__MD00217 ('M00083_forward_5_M01692_reverse dimer: MZF1 / LTF'; q-value = 1.89e-06) which is directly annotated	frozenset({'hg38_10kbp_up_10kbp_down_full_tx_v10_clust.genes_vs_motifs.rankings', 'activating', 'weight>90.0%'})	[('MYO16', 1.4024823413818597), ('ROBO1', 2.446602627036737), ('ZNF740', 1.3966537803712724), ('KCNC1', 2.156757044510214), ('SLC38A9', 1.3342266976308932), ('LYPD8', 1.646613380843302), ('PRCP', 1.964408263121301), ('MOB3B', 3.9306973454625935), ('PAK3', 1.1409739588793164), ('STEAP4', 1.5128107236513229), ('ITFG2', 1.224226485890528), ('CLDN20', 1.617268466078024)]	643
119	NFE2	tfdimers__MD00420	0.09129644358595614	3.7461546069320337	1.63747e-06	1.0	motif similar to tfdimers__MD00238 ('M01250_forward_3_M00983_forward dimer: E2F1 / MAF'; q-value = 1.64e-06) which is directly annotated	frozenset({'hg38_10kbp_up_10kbp_down_full_tx_v10_clust.genes_vs_motifs.rankings', 'activating', 'weight>90.0%'})	[('TNXB', 2.4244413849702173), ('DIAPH3', 11.588913093929117), ('SLC36A1', 1.7827625128330358), ('SPTB', 8.960520227914312), ('IKZF1', 4.123000004537684), ('SLC2A14', 8.173780274086834), ('CCNB2', 3.72996497417325), ('LMO2', 14.757690498054975), ('CD36', 3.847933351792221)]	708
120	NFIA	metacluster_141.5	0.06657236430634116	3.1502870128628704	4.69883e-08	1.0	motif similar to tfdimers__MD00564 ('M00193_forward_9_M01035_forward dimer: NF-1 / YY1'; q-value = 4.7e-08) which is directly annotated	frozenset({'hg38_10kbp_up_10kbp_down_full_tx_v10_clust.genes_vs_motifs.rankings', 'activating', 'weight>90.0%'})	[('ZMYND11', 16.11195606144722), ('ADGRL2', 14.211029374935071), ('CREB1', 6.319168865143009), ('CHD7', 10.098203217887942), ('ZNF704', 7.149016627004441), ('ATXN1', 21.884119538246605), ('FKBP5', 7.101991065680322), ('NIPBL', 27.67904707114486), ('UBE3A', 17.73366062988648), ('SIAH1', 2.444986782117079), ('UBE2E3', 26.43037185284308), ('SOCS6', 3.3714689980119825), ('CDK17', 9.304667698524051), …	4975
121	NFIC	metacluster_141.6	0.0441410630547782	3.031882001324684	1.70565e-06	1.0	motif similar to tfdimers__MD00564 ('M00193_forward_9_M01035_forward dimer: NF-1 / YY1'; q-value = 1.71e-06) which is directly annotated	frozenset({'hg38_10kbp_up_10kbp_down_full_tx_v10_clust.genes_vs_motifs.rankings', 'activating', 'weight>90.0%'})	[('TAB2', 5.409027161692289), ('RASA3', 6.908496130384972), ('FBXO11', 2.347843115044685), ('TUBGCP5', 9.524484609208589), ('UBE2E1', 6.885573925510846), ('DGKD', 2.4356705704123263), ('TAOK3', 3.7651398836952135), ('CANT1', 4.57895098500415), ('INO80D', 1.5090876739098011), ('DPY19L1', 3.559831680206363), ('POU2F1', 2.4260110463867264), ('SMURF1', 6.436056900617921), ('GATAD2A', 18.9244484133336…	2543
122	PBX1	tfdimers__MD00422	0.0615735201759895	3.0151489355219616	6.65612e-08	1.0	gene is annotated for similar motif tfdimers__MD00253 ('M01017_forward_7_M00921_forward dimer: Pbx-1 / GR'; q-value = 6.66e-08)	frozenset({'hg38_10kbp_up_10kbp_down_full_tx_v10_clust.genes_vs_motifs.rankings', 'activating', 'weight>90.0%'})	[('RNF217', 2.542263692198208), ('PHF3', 1.4090801672738018), ('BTBD7', 1.892924318108008), ('PPP3R1', 2.8235753807510595), ('PPM1A', 1.9236740202675544), ('PRKD1', 4.74724422792784), ('MTIF2', 1.7133295074800086), ('NAAA', 2.550459359055095), ('ST7', 1.3328504619119552), ('ESR1', 4.524883453962464), ('DYRK1A', 1.5297198385758892), ('TAPT1-AS1', 1.5546716034525772), ('FTCDNL1', 2.248274177572786)…	786
123	PPARG	tfdimers__MD00179	0.07780733335557584	3.105509367023346	0.0	1.0	gene is directly annotated	frozenset({'hg38_10kbp_up_10kbp_down_full_tx_v10_clust.genes_vs_motifs.rankings', 'activating', 'weight>90.0%'})	[('SPTBN1', 1.3059948101548626), ('FER', 2.559596229560703), ('HIPK3', 3.419193757653197), ('ITGB1', 15.982298457506957), ('PELI1', 1.9067419125423144), ('KTN1', 2.3466466314782024), ('ANP32B', 3.470859444266277), ('C2orf88', 1.484495034299279), ('PPARG', 1.0), ('CDH2', 5.234505109911189), ('ARHGAP21', 1.4896624023042766), ('SMARCA2', 1.5375988090380288), ('FAT1', 3.905107979509392), ('UGCG', 6.1…	4286
124	PROX1	metacluster_81.4	0.06712411888590417	3.466289303310796	0.0	1.0	gene is directly annotated	frozenset({'hg38_10kbp_up_10kbp_down_full_tx_v10_clust.genes_vs_motifs.rankings', 'activating', 'weight>90.0%'})	[('TUBGCP5', 3.3047973873466936), ('ZHX1', 1.4902926838004438), ('GPHN', 1.8417457655340803), ('CTNNB1', 2.2649152098795944), ('SYBU', 2.9357179608900457), ('PTPRD', 1.2236554981042815), ('C3orf67', 1.8090040517983483), ('KLF12', 2.325070824948642), ('AHR', 1.2320023534159268), ('PLS3', 1.338943890110745), ('ORC4', 1.443166928727354), ('DSE', 1.1516871567837443), ('GLCE', 1.8239323588875045), ('V…	4356
125	RARA	tfdimers__MD00135	0.08538009687059875	3.1396709159635376	0.0	1.0	gene is directly annotated	frozenset({'hg38_10kbp_up_10kbp_down_full_tx_v10_clust.genes_vs_motifs.rankings', 'activating', 'weight>90.0%'})	[('ABR', 1.1858085599099633), ('SPIRE2', 1.7597919059985292), ('SREBF1', 2.099075861790941), ('NDRG1', 1.3431739286646722), ('ZBED4', 4.767172310124605), ('DYNLT1', 1.829708385293162), ('FOXP4', 3.113548205854461), ('NFATC2IP', 2.055311600348154), ('CCND3', 1.1620326494027249), ('CUL9', 1.5071293657925828), ('NRBP2', 1.221497165174336), ('CSRP2', 2.408463032157868), ('TNK2', 1.9846084898487204), …	1808
126	RXRA	tfdimers__MD00039	0.06764963778563736	3.2631987268158635	1.31386e-06	1.0	gene is annotated for similar motif tfdimers__MD00163 ('M00278_forward_5_M00963_reverse dimer: Lmo2 complex / T3R'; q-value = 1.31e-06)	frozenset({'hg38_10kbp_up_10kbp_down_full_tx_v10_clust.genes_vs_motifs.rankings', 'activating', 'weight>90.0%'})	[('ERICH1', 1.1422870793487876), ('NACC2', 3.412609246049335), ('KIAA0753', 1.5970396615951934), ('LINC01006', 1.1442852241600627), ('BCOR', 1.9432760080901337), ('ZFYVE28', 1.7663805606017804), ('CELA2B', 1.245142553697492), ('FGFR3', 1.5396319107483052), ('FAM20C', 13.257262986242004), ('ACSF3', 5.33525375307637), ('ZADH2', 6.048587513093239), ('PCYT2', 2.4879719002014102), ('DGCR8', 1.27563827…	3795
127	RXRA	tfdimers__MD00328	0.0709893071730802	3.6148563323393663	3.99543e-07	1.0	motif similar to tfdimers__MD00094 ('M00096_forward_4_M00964_reverse dimer: Pbx-1 / PXR, CAR, LXR, FXR'; q-value = 4e-07) which is directly annotated	frozenset({'hg38_10kbp_up_10kbp_down_full_tx_v10_clust.genes_vs_motifs.rankings', 'activating', 'weight>90.0%'})	[('KNDC1', 1.512855317350356), ('ERICH1', 1.1422870793487876), ('FAM20C', 13.257262986242004), ('CELA2B', 1.245142553697492), ('SBNO2', 1.622579682605746), ('NACC2', 3.412609246049335), ('KIAA0753', 1.5970396615951934), ('ARID3B', 1.804413014408692), ('KCNN1', 1.8272187209875812), ('RXRA', 1.0), ('PLEC', 2.810902561482049), ('CCDC85C', 4.195279516975385), ('FGFR3', 1.5396319107483052), ('SHANK2',…	1146
128	SATB2	metacluster_36.2	0.0764386575973643	3.0988194643705214	0.0	1.0	gene is directly annotated	frozenset({'hg38_10kbp_up_10kbp_down_full_tx_v10_clust.genes_vs_motifs.rankings', 'activating', 'weight>90.0%'})	[('INO80D', 1.5632862946924249), ('DLEU1', 1.1585471489020849), ('ENOX1', 2.105355886231667), ('DTNA', 3.758102535283297), ('CHD7', 4.6212940855056015), ('EPB41L2', 3.0997149875327823), ('SHOC2', 1.223385610039825), ('TANC1', 1.3621620862724664), ('ME2', 1.865950763139673), ('PAM', 1.5534585721898413), ('UBE2E2', 1.2085767931181437), ('OSBPL6', 1.4633724536205894), ('SPRED1', 1.853305875521115), …	1804
129	SMAD3	metacluster_3.7	0.05144869275812144	3.1168991599713713	6.29274e-06	1.0	motif similar to transfac_pro__M02898 ('V$SMAD4_04: SMAD3'; q-value = 6.29e-06) which is directly annotated	frozenset({'hg38_10kbp_up_10kbp_down_full_tx_v10_clust.genes_vs_motifs.rankings', 'activating', 'weight>90.0%'})	[('SNX9', 2.422264084018168), ('DTNA', 23.949180120626476), ('ASB1', 1.8403663437023257), ('UBE2G1', 3.7134496005977975), ('POU2F1', 1.380185517618009), ('CDH2', 6.111764600421012), ('ENAH', 2.286264129220532), ('RDX', 11.978523980628449), ('KANSL1', 7.269756592357251), ('SETD3', 2.177212620065811), ('RAP1A', 2.8487949798451604), ('OTUD4', 2.7237770750072103), ('MEF2A', 1.380954669516754), ('BMPR…	4998
130	SMAD5	metacluster_151.1	0.06839283784270635	3.4206979996141924	0.0	1.0	gene is directly annotated	frozenset({'hg38_10kbp_up_10kbp_down_full_tx_v10_clust.genes_vs_motifs.rankings', 'activating', 'weight>90.0%'})	[('SNX9', 3.5273227141894643), ('DTNA', 4.3115059105845805), ('SPTBN1', 9.540706292051215), ('YES1', 2.3401683132032947), ('NAB1', 2.730106009752081), ('RDX', 8.714353826535344), ('OTUD4', 3.5695425971966745), ('NRIP1', 1.3497768323107064), ('ANKRD12', 3.708505353411088), ('USP9X', 3.256336314914681), ('PPARG', 1.7488575875359929), ('HIVEP2', 1.8853551944953275), ('LPGAT1', 4.159572620870019), ('…	4998
131	SOX17	tfdimers__MD00541	0.09588872476612506	3.479621476647348	1.29404e-07	1.0	motif similar to tfdimers__MD00575 ('M01016_forward_10_M00750_forward dimer: SOX17 / HMG IY'; q-value = 1.29e-07) which is directly annotated	frozenset({'hg38_10kbp_up_10kbp_down_full_tx_v10_clust.genes_vs_motifs.rankings', 'activating', 'weight>90.0%'})	[('FAM161A', 1.4253964512295003), ('RNF20', 3.635251377545996), ('APOB', 1.5217738444689295), ('STARD7', 1.5302610306371602), ('ALB', 3.175240228508947), ('GNAI2', 1.3806596728316105), ('MIR663AHG', 1.7663170353715398)]	779
132	SOX17	tfdimers__MD00288	0.10942885278188084	4.195608752102439	2.23626e-08	1.0	motif similar to tfdimers__MD00123 ('M01250_forward_5_M01016_forward dimer: E2F1 / SOX17'; q-value = 2.24e-08) which is directly annotated	frozenset({'hg38_10kbp_up_10kbp_down_full_tx_v10_clust.genes_vs_motifs.rankings', 'activating', 'weight>90.0%'})	[('BOK', 1.114591951446086), ('SLC35E2B', 1.1217628041912222), ('NIFK', 1.2014703846483443), ('CST3', 3.2827176968240126), ('TC2N', 1.4288082771021868), ('A1BG', 1.6051235513427555), ('NOS2', 1.4689291502868225), ('RUBCN', 1.4550602575831066)]	1248
133	SREBF2	tfdimers__MD00391	0.05511491197711634	3.1061785722082513	1.72398e-06	1.0	gene is annotated for similar motif tfdimers__MD00443 ('M01118_forward_7_M01177_forward dimer: WT1 / SREBP2'; q-value = 1.72e-06)	frozenset({'hg38_10kbp_up_10kbp_down_full_tx_v10_clust.genes_vs_motifs.rankings', 'activating', 'weight>90.0%'})	[('ZMYM2', 1.1743842586520836), ('FNDC3B', 7.4740809310598015), ('SNX9', 2.323445612053112), ('H2AFY2', 4.573886849895812), ('ACVR1', 9.456837099960977), ('OSBPL1A', 2.0917983434070098), ('REV1', 10.437508534495445), ('SPTBN1', 17.874353910861075), ('MAN1A1', 3.446381758933327), ('UBE2G1', 1.306001263508886), ('TBL1XR1', 9.079170148201143), ('RORA', 6.273906651039279), ('DYRK1A', 11.7675136816000…	4998
134	SREBF2	metacluster_151.1	0.057213128978882685	3.388313947568954	6.22126e-07	1.0	motif similar to tfdimers__MD00457 ('M01160_forward_-1_M01168_forward dimer: Kid3 / SREBP'; q-value = 6.22e-07) which is directly annotated	frozenset({'hg38_10kbp_up_10kbp_down_full_tx_v10_clust.genes_vs_motifs.rankings', 'activating', 'weight>90.0%'})	[('SCMH1', 15.342866271047658), ('RDX', 12.293854166121546), ('KTN1', 10.420083442379765), ('NRIP1', 7.167517237778986), ('ME2', 2.0037217552575086), ('ZMYM2', 1.1743842586520836), ('USP9X', 19.550185891460288), ('AZIN1', 7.648220018634065), ('ZNF704', 1.12671022903511), ('ITGB1', 2.276294899490028), ('ZFX', 12.88492046533121), ('RAB14', 18.93504789406757), ('SMAD2', 13.149917679697095), ('WTAP',…	4508
135	TBX2	taipale_tf_pairs__ETV2_TBX21_RCCGGANNNNNNNNNNNACACCTN_CAP	0.10148109704978242	3.367052427816062	7.9029e-08	1.0	motif similar to jaspar__MA0688.1 ('TBX2'; q-value = 7.9e-08) which is directly annotated	frozenset({'hg38_10kbp_up_10kbp_down_full_tx_v10_clust.genes_vs_motifs.rankings', 'activating', 'weight>90.0%'})	[('GALP', 1.3489676217216802), ('ZNF664', 1.2633735375956776), ('RSL24D1', 1.1564064012279778)]	184
136	TFCP2	transfac_pro__M00947	0.07264883001263225	3.144602605570419	0.0	1.0	gene is directly annotated	frozenset({'hg38_10kbp_up_10kbp_down_full_tx_v10_clust.genes_vs_motifs.rankings', 'activating', 'weight>90.0%'})	[('SIAH1', 2.1654318413051947), ('ARSG', 4.182636203408504), ('CHN1', 2.0258082829990265), ('ATRNL1', 3.039924714976377), ('BMPR1A', 1.5495350089223965), ('FBXL5', 4.72243086179854), ('COG1', 1.7636814428411776), ('UBE3C', 1.3823378233963666), ('PPM1H', 1.435960522770605), ('ESR1', 1.1321319401709864), ('CAMKK2', 2.1735885930510785), ('SLC30A4', 1.2684833722700408), ('ANKRD12', 1.1405793222985556…	591
137	TFDP2	metacluster_15.1	0.07194062680624237	3.3965013605370764	1.73081e-09	1.0	motif similar to transfac_pro__M12596 ('V$DP2_01: DP2'; q-value = 1.73e-09) which is directly annotated	frozenset({'hg38_10kbp_up_10kbp_down_full_tx_v10_clust.genes_vs_motifs.rankings', 'activating', 'weight>90.0%'})	[('YPEL5', 2.0356053933896283), ('FKBP5', 1.8312931116750544), ('LATS2', 4.883300848658303), ('INO80D', 1.836573596841839), ('ZFY', 7.128641559512288), ('RALGPS2', 1.403374408436988), ('KPNA1', 1.9401796904183808), ('ZHX1', 1.2095333881367285), ('FBXO30', 1.482834302247367), ('NFYB', 5.6152036811354265), ('WWC3', 1.4402333835503176), ('KCMF1', 2.445452276267841), ('OAT', 11.515790227087344), ('PA…	4564
138	ZFX	metacluster_155.23	0.05642955114098815	3.1727823199144294	1.18657e-08	1.0	gene is annotated for similar motif transfac_pro__M01593 ('V$ZFX_01: Zfx'; q-value = 1.19e-08)	frozenset({'hg38_10kbp_up_10kbp_down_full_tx_v10_clust.genes_vs_motifs.rankings', 'activating', 'weight>90.0%'})	[('FER', 1.3185127188070676), ('CAPRIN1', 1.1354370466656918), ('KIF13B', 2.0765558622331883), ('CDYL', 1.4169987241107462), ('L3MBTL3', 1.1948284723141924), ('ESRRG', 1.5516265064526804), ('ADGRL2', 1.4409959900368745), ('SPOP', 5.080080479642514), ('TOX3', 1.4182602697520563), ('ILF3', 2.039810872996008), ('OCLN', 1.16783526869814), ('PGRMC2', 2.6196210420480743), ('NUTM2B-AS1', 1.6226636538430…	696
139	ZFX	metacluster_155.27	0.05598868055346215	3.1142170615351783	0.0	1.0	gene is directly annotated	frozenset({'hg38_10kbp_up_10kbp_down_full_tx_v10_clust.genes_vs_motifs.rankings', 'activating', 'weight>90.0%'})	[('ADGRL2', 1.4409959900368745), ('NUTM2B-AS1', 1.6226636538430272), ('ZFX', 1.0), ('SIAH1', 3.440080833293832), ('UBE2G1', 1.646355673705876), ('ILKAP', 2.06755792640098), ('FBXW11', 1.2001687700153345), ('NFYA', 2.2624187525951727), ('TBCA', 3.1941760316568377), ('ABL1', 3.9833896937647695), ('L3MBTL3', 1.1948284723141924), ('CEP112', 4.405058441290317), ('BRD1', 3.0346732585642457), ('GABPB1',…	4194
140	ZFX	metacluster_182.10	0.055408389352786906	3.0371311658906945	0.0	1.0	gene is directly annotated	frozenset({'hg38_10kbp_up_10kbp_down_full_tx_v10_clust.genes_vs_motifs.rankings', 'activating', 'weight>90.0%'})	[('ADGRL2', 1.4409959900368745), ('ESRRG', 1.5516265064526804), ('L3MBTL3', 1.1948284723141924), ('LINC01426', 1.5564085829275045), ('CAPRIN1', 1.1354370466656918), ('FER', 1.3185127188070676), ('BRWD3', 1.2547435515627927), ('NUTM2B-AS1', 1.6226636538430272), ('SATB2', 2.427640935269692), ('NAA15', 2.476349398191919), ('LRP1B', 1.7213447739861871), ('XIST', 2.589868142845209), ('PLSCR2', 1.27966…	4434
141	ZFX	metacluster_7.13	0.05863013595393844	3.4651080540467576	0.0	1.0	gene is directly annotated	frozenset({'hg38_10kbp_up_10kbp_down_full_tx_v10_clust.genes_vs_motifs.rankings', 'activating', 'weight>90.0%'})	[('CTDP1', 1.2080044302487742), ('PGRMC2', 2.6196210420480743), ('INPP5B', 2.494185584541994), ('PALMD', 7.291012051621663), ('PECR', 1.7172217287993146), ('CLINT1', 1.449606507564559), ('KDM8', 1.6829059177740493), ('PHGDH', 8.241317612375228), ('TMED7', 1.7195685180162197), ('LARGE-AS1', 1.1739684593719717), ('FAM222A', 3.356219069714575), ('DNMT3A', 1.1707999996240863), ('AIFM1', 1.80920373395…	463
142	ZNF169	kznf__ZNF169_Imbeault2017_RP_RCADE	0.11006813741840187	3.9985458464124464	0.0	1.0	gene is directly annotated	frozenset({'hg38_10kbp_up_10kbp_down_full_tx_v10_clust.genes_vs_motifs.rankings', 'activating', 'weight>90.0%'})	[('NECAB2', 1.7149922079689528), ('SACS-AS1', 1.5296104349208484), ('SLCO4A1-AS1', 1.470058862999316)]	168
143	ZNF678	transfac_pro__M06309	0.07416856899870194	3.1557929048725706	0.0	1.0	gene is directly annotated	frozenset({'hg38_10kbp_up_10kbp_down_full_tx_v10_clust.genes_vs_motifs.rankings', 'activating', 'weight>90.0%'})	[('CADM2', 3.780708987608305), ('HEMGN', 2.672604528248616), ('PIP5K1B', 1.1373925739635118), ('TNXB', 2.8676009283622075), ('SLAIN1', 3.7388364615504814), ('BTN3A1', 3.2625668945699404), ('DEDD', 3.4671956712978216), ('NIT1', 2.195345272135276), ('ZEB2', 2.970236742872163), ('FYN', 1.3426324647228436), ('LNX1', 1.6154961477239214)]	736
144	ZNF69	kznf__ZNF69_Imbeault2017_RP_ChIP-seq	0.053466790647630484	3.2686040207131994	0.0	1.0	gene is directly annotated	frozenset({'hg38_10kbp_up_10kbp_down_full_tx_v10_clust.genes_vs_motifs.rankings', 'activating', 'weight>90.0%'})	[('EPHA6', 12.008513431516368), ('PIP5K1C', 1.5784096047180758), ('KANSL1L', 5.829089072089883), ('RABGAP1L', 2.6655981545854366), ('ARHGEF18', 3.052723581266875), ('PHF3', 4.262507976004011), ('EPB41L2', 1.6427838900163756), ('PPARG', 1.2070923058267151), ('HECW1', 1.306989536472571), ('ACSF3', 6.4740016748344935), ('FAM83B', 1.1690865867819051), ('DNM3', 1.7406073004047915), ('TMTC2', 4.4973107…	1292
145	ARID3A	tfdimers__MD00184	0.08905056727112731	3.051045573369294	1.42114e-07	1.0	motif similar to tfdimers__MD00084 ('M01654_reverse_1_M01350_forward dimer: DRI1 / Nkx2-4'; q-value = 1.42e-07) which is directly annotated	frozenset({'top50', 'hg38_10kbp_up_10kbp_down_full_tx_v10_clust.genes_vs_motifs.rankings', 'activating'})	[('PKD1', 2.61898250726957), ('KCNJ8', 3.1338068446291114), ('ZNF827', 2.5654879533960715), ('ACTA2', 3.693437324347039), ('KRT7', 22.218198044873)]	463
146	ARID3A	tfdimers__MD00255	0.0887205757566234	3.0336303011918346	4.18665e-08	1.0	motif similar to tfdimers__MD00084 ('M01654_reverse_1_M01350_forward dimer: DRI1 / Nkx2-4'; q-value = 4.19e-08) which is directly annotated	frozenset({'top50', 'hg38_10kbp_up_10kbp_down_full_tx_v10_clust.genes_vs_motifs.rankings', 'activating'})	[('PLET1', 2.8121101872701115), ('SUMO3', 4.255318900528507), ('ATP6V0B', 3.023641110916312), ('ACTA2', 3.693437324347039), ('ITGAE', 2.909728616126446), ('ANKRD52', 3.3489593266685955)]	790
147	ARID3A	tfdimers__MD00189	0.10166881423049122	3.7169724094883314	4.38362e-09	1.0	motif similar to tfdimers__MD00429 ('M01003_forward_8_M01654_reverse dimer: Helios A / DRI1'; q-value = 4.38e-09) which is directly annotated	frozenset({'top50', 'hg38_10kbp_up_10kbp_down_full_tx_v10_clust.genes_vs_motifs.rankings', 'activating'})	[('SUMO3', 4.255318900528507), ('ARID3A', 1.0), ('REXO1', 3.430382651415968), ('EIF4E2', 3.411615584624349), ('ITGAE', 2.909728616126446), ('ZNF827', 2.5654879533960715), ('EEF2K', 4.561289921036559), ('PRKACA', 2.6391511488610973)]	1060
148	ATF3	tfdimers__MD00001	0.10627949706380373	3.4906131323629066	4.70039e-07	1.0	gene is annotated for similar motif tfdimers__MD00033 ('M00793_forward_6_M00801_forward dimer: YY1 / CREB'; q-value = 4.7e-07)	frozenset({'top50', 'hg38_10kbp_up_10kbp_down_full_tx_v10_clust.genes_vs_motifs.rankings', 'activating'})	[('ARAP2', 8.845741375305382), ('HMGCS1', 9.46700246819888), ('NLRC5', 15.406347184375631), ('ATP8B1', 10.416847227075568), ('UBE2N', 7.3597265972776285)]	385
149	ATF3	tfdimers__MD00424	0.10500054040422235	3.4316654905392703	2.03325e-08	1.0	motif similar to tfdimers__MD00119 ('M00973_reverse_7_M00801_forward dimer: E2A / CREB'; q-value = 2.03e-08) which is directly annotated	frozenset({'top50', 'hg38_10kbp_up_10kbp_down_full_tx_v10_clust.genes_vs_motifs.rankings', 'activating'})	[('KLF6', 21.94820564262678), ('IDI1', 7.534858008790209), ('SOD2', 7.489481973085449), ('MT1X', 13.746700532957266), ('JUND', 11.57920809241159), ('ARAP2', 8.845741375305382), ('ATF3', 1.0), ('IRF1', 8.526462549334312)]	780
150	ATF5	tfdimers__MD00012	0.08366978499917939	3.198704087715647	9.71427e-08	1.0	motif similar to tfdimers__MD00581 ('M01295_reverse_7_M01181_forward dimer: ATF5 / Nkx3-2'; q-value = 9.71e-08) which is directly annotated	frozenset({'top50', 'hg38_10kbp_up_10kbp_down_full_tx_v10_clust.genes_vs_motifs.rankings', 'activating'})	[('VIL1', 21.56455866319197), ('CIRBP', 18.860988349095404), ('XIST', 37.95557503177115), ('ANGPTL4', 19.10426772424849), ('FGF21', 24.612539872211222)]	547
151	BHLHE41	tfdimers__MD00178	0.1325701624815362	3.297058093467259	1.94925e-06	1.0	motif similar to tfdimers__MD00262 ('M01034_forward_5_M01034_reverse dimer: Ebox / Ebox'; q-value = 1.95e-06) which is directly annotated	frozenset({'top50', 'hg38_10kbp_up_10kbp_down_full_tx_v10_clust.genes_vs_motifs.rankings', 'activating'})	[('DTNA', 4.839221227039837), ('CD24', 2.936292015590458), ('RNF24', 12.058635403579716), ('UGCG', 2.9440485988394247), ('GLS', 3.9815209125086968), ('TMEM65', 4.814619610275414), ('ANO10', 4.75419508348839), ('FAS', 3.0296625600057183), ('CACUL1', 7.784433433814358), ('C1orf198', 9.840721794160418), ('CAMLG', 5.255209296353836), ('BHLHE41', 1.0), ('EPS8', 10.140458107525024), ('PYGB', 3.94142632…	3776
152	CEBPA	taipale_tf_pairs__TEAD4_CEBPD_NTTRCGYAANNNNNNNNRGWATGY_CAP_repr	0.07337292376330148	3.03585338750675	1.65068e-06	1.0	motif similar to transfac_pro__M07412 ('V$CEBPA_04: C/EBPalpha'; q-value = 1.65e-06) which is directly annotated	frozenset({'top50', 'hg38_10kbp_up_10kbp_down_full_tx_v10_clust.genes_vs_motifs.rankings', 'activating'})	[('EPHX1', 11.231833557208615), ('ECHS1', 6.0670378026678815), ('ATP11A-AS1', 4.963253918238691), ('GSTA1', 8.652352276228894), ('LINC00310', 5.545222615475646), ('APOL1', 7.230085249773669), ('UGT2B7', 6.852724962315229), ('ALB', 13.329789570824216), ('NDUFB7', 4.917016275896008), ('APOC3', 5.327936006790561), ('MAF', 5.308133333994671)]	2420
153	CEBPA	tfdimers__MD00476	0.07765351339945135	3.2779770803880863	4.64926e-09	1.0	motif similar to tfdimers__MD00071 ('M01131_forward_5_M00912_forward dimer: SOX10 / C/EBP'; q-value = 4.65e-09) which is directly annotated	frozenset({'top50', 'hg38_10kbp_up_10kbp_down_full_tx_v10_clust.genes_vs_motifs.rankings', 'activating'})	[('ATP11A-AS1', 4.963253918238691), ('RPL28', 4.584597987780512), ('RPL27A', 4.852677236717992), ('LSM5', 6.780861081570786)]	324
154	CEBPD	tfdimers__MD00206	0.10042707597456811	4.5820972958240995	6.91853e-06	1.0	gene is annotated for similar motif tfdimers__MD00071 ('M01131_forward_5_M00912_forward dimer: SOX10 / C/EBP'; q-value = 6.92e-06)	frozenset({'top50', 'hg38_10kbp_up_10kbp_down_full_tx_v10_clust.genes_vs_motifs.rankings', 'activating'})	[('C1RL', 28.28368734217708), ('ARG1', 134.10096310126733), ('LINC01554', 31.51943909495571), ('ARGLU1', 39.70410919815346), ('RANBP17', 31.80743772164732), ('NBEA', 26.08456128431101)]	940
155	CLOCK	taipale_tf_pairs__GCM1_MAX_RTGCGGGNNNNNNNCACGTGN_CAP_repr	0.08749384539635648	3.0078657085278198	7.85606e-06	1.0	motif similar to taipale_tf_pairs__CLOCK_TBX3_GGTGTGNNNNNCACGTG_CAP_repr ('CLOCK [bHLH] - TBX3 [TBX]'; q-value = 7.86e-06) which is directly annotated	frozenset({'top50', 'hg38_10kbp_up_10kbp_down_full_tx_v10_clust.genes_vs_motifs.rankings', 'activating'})	[('RRAGB', 4.589068924219754), ('LACTB2', 4.2542725263029695), ('MGA', 4.621963024425383), ('ZNF438', 3.73036675958596), ('ADARB1', 5.5425514069175685)]	296
156	CLOCK	metacluster_13.2	0.09251600196947317	3.254690587374154	1.27397e-06	1.0	gene is annotated for similar motif taipale_tf_pairs__ETV2_CLOCK_NNCACGTGNNNNNCCGGAWRY_CAP ('ETV2 [ETS] - CLOCK [bHLH]'; q-value = 1.27e-06)	frozenset({'top50', 'hg38_10kbp_up_10kbp_down_full_tx_v10_clust.genes_vs_motifs.rankings', 'activating'})	[('MGA', 4.621963024425383), ('ZNF438', 3.73036675958596), ('KLHL32', 3.570653469649665), ('TPK1', 3.5465526828547205), ('TSTD3', 4.081966687604975), ('CAB39L', 9.252264346653051), ('APIP', 3.571584223795434), ('SLC16A14', 7.251462063602653), ('FTL', 5.657345839140471), ('CLOCK', 1.0), ('PPM1G', 8.947652102191213), ('ZNF24', 6.908371339030845)]	2259
157	CLOCK	metacluster_14.12	0.09740686033152798	3.4950625282114336	8.37261e-07	0.950877	motif similar to transfac_pro__M08869 ('V$CLOCKBMAL_Q6_01: CLOCKBMAL'; q-value = 8.37e-07) which is annotated for orthologous gene ENSMUSG00000029238 in M. musculus (identity = 95%)	frozenset({'top50', 'hg38_10kbp_up_10kbp_down_full_tx_v10_clust.genes_vs_motifs.rankings', 'activating'})	[('CLOCK', 1.0), ('GEMIN8', 5.214840668187311), ('TTC14', 3.7024042274862055), ('TPK1', 3.5465526828547205), ('CASP3', 3.4813557023097323)]	584
158	CLOCK	metacluster_128.2	0.10170687674380437	3.706396248007968	6.43609e-07	0.960993	gene is orthologous to ENSMUSG00000029238 in M. musculus (identity = 96%) which is annotated for similar motif cisbp__M01735 ('Clock[gene ID: ENSMUSG00000029238 species: Mus musculus TF status: direct TF family: bHLH DBDs: HLH]'; q-value = 6.44e-07)	frozenset({'top50', 'hg38_10kbp_up_10kbp_down_full_tx_v10_clust.genes_vs_motifs.rankings', 'activating'})	[('TTC14', 3.7024042274862055), ('GEMIN8', 5.214840668187311), ('CLOCK', 1.0), ('CASP3', 3.4813557023097323), ('TPK1', 3.5465526828547205), ('KLHL18', 3.7230416843080993)]	481
159	CLOCK	metacluster_198.2	0.09464959789922862	3.359550830021289	6.66561e-10	1.0	motif similar to transfac_pro__M08909 ('V$BMAL1CLOCK_01: BMAL1:CLOCK'; q-value = 6.67e-10) which is directly annotated	frozenset({'top50', 'hg38_10kbp_up_10kbp_down_full_tx_v10_clust.genes_vs_motifs.rankings', 'activating'})	[('TRIM24', 3.565146430033208), ('ADARB1', 5.5425514069175685), ('C14orf132', 6.310036827845808), ('SLC16A14', 7.251462063602653), ('IDS', 5.672903915299465)]	454
160	CLOCK	metacluster_128.1	0.09391104546200559	3.323253053720358	0.0	1.0	gene is directly annotated	frozenset({'top50', 'hg38_10kbp_up_10kbp_down_full_tx_v10_clust.genes_vs_motifs.rankings', 'activating'})	[('RRAGB', 4.589068924219754), ('MGA', 4.621963024425383), ('ADARB1', 5.5425514069175685), ('ZNF438', 3.73036675958596)]	304
161	CREM	tfdimers__MD00290	0.11905800993688734	4.036878387947292	7.95477e-07	1.0	motif similar to tfdimers__MD00218 ('M01266_reverse_5_M00801_forward dimer: ELF1 / CREB'; q-value = 7.95e-07) which is directly annotated	frozenset({'top50', 'hg38_10kbp_up_10kbp_down_full_tx_v10_clust.genes_vs_motifs.rankings', 'activating'})	[('PPP2R2A', 11.832765488920185), ('FOXK2', 4.981817104704146), ('TACC1', 4.741022174944869), ('ZNF331', 15.198673395725642), ('ANK3', 4.6173578388768375), ('PLXDC2', 6.708025988030409)]	744
162	CUX1	taipale_tf_pairs__CUX1_TBX3_AGGTGTGNNNNATCRAT_CAP_repr	0.12542097488921713	3.4508133500526617	0.0	1.0	gene is directly annotated	frozenset({'top50', 'hg38_10kbp_up_10kbp_down_full_tx_v10_clust.genes_vs_motifs.rankings', 'activating'})	[('CLIP1', 26.48079275348963), ('KIF1B', 27.374792528415394), ('CUX1', 1.0), ('PPP1R13B', 35.788945810945954), ('RBPMS', 31.60862556972671), ('RERE', 27.910162180277737), ('SLC11A2', 28.23391905576589), ('AAK1', 31.857350080011507), ('RAB7A', 32.77488795006485), ('KIF13B', 26.275844164884816), ('AGAP1', 32.868111726761065), ('TMOD3', 28.02546974550368), ('NFAT5', 28.947826611469324), ('LRRFIP1', …	4988
163	DBP	tfdimers__MD00351	0.1107288251612206	4.394641201693226	6.3233e-06	1.0	motif similar to tfdimers__MD00181 ('M01250_forward_8_M01872_forward dimer: E2F1 / DBP'; q-value = 6.32e-06) which is directly annotated	frozenset({'top50', 'hg38_10kbp_up_10kbp_down_full_tx_v10_clust.genes_vs_motifs.rankings', 'activating'})	[('CYSRT1', 2.4920479446818984), ('JOSD1', 2.063161767403121), ('HRG', 5.710181948062456), ('CXorf40A', 2.155238649817625), ('RTN4', 2.690252832629515), ('INF2', 4.013950098044735)]	603
164	DBP	metacluster_22.3	0.086734877688511	3.1852791774873985	4.67631e-06	1.0	gene is annotated for similar motif tfdimers__MD00563 ('M01070_forward_14_M00624_forward dimer: c-Maf / DBP'; q-value = 4.68e-06)	frozenset({'top50', 'hg38_10kbp_up_10kbp_down_full_tx_v10_clust.genes_vs_motifs.rankings', 'activating'})	[('SRD5A2', 3.696420636917509), ('FURIN', 2.4752204870356844), ('XPA', 2.0639714575130896), ('PSME1', 2.8947198770535216), ('SRP9', 5.393038229539108), ('NPW', 3.1111864376244323)]	1138
165	DBP	tfdimers__MD00579	0.08934683142990957	3.3169289473896844	0.0	1.0	gene is directly annotated	frozenset({'top50', 'hg38_10kbp_up_10kbp_down_full_tx_v10_clust.genes_vs_motifs.rankings', 'activating'})	[('CXorf40A', 2.155238649817625), ('PHLDB2', 3.9841217081954334), ('PHF2', 2.545009465995232), ('ZNF358', 6.80369464407659), ('KANK2', 2.219076486475524)]	636
166	E2F2	metacluster_141.2	0.08094878224726049	3.268350773404812	0.0	1.0	gene is directly annotated	frozenset({'top50', 'hg38_10kbp_up_10kbp_down_full_tx_v10_clust.genes_vs_motifs.rankings', 'activating'})	[('ZNF512B', 3.419593622584402), ('NCAPG2', 8.533502717679493), ('SLC2A8', 4.661069469036199), ('SLC4A1', 9.382165623521812), ('LINC01075', 4.515247246885726), ('CR1L', 5.512734200483709), ('TIGAR', 8.57228443764145), ('SPTB', 4.246315830160205), ('GYPE', 4.003076839056201), ('SLC25A37', 4.084498359019206), ('SPINK1', 5.063979091966103), ('PIP5K1B', 6.422517996043699)]	3240
167	E2F8	dbtfbs__E2F8_representative_N1	0.10526633105236186	4.51936811070162	0.0	1.0	gene is directly annotated	frozenset({'top50', 'hg38_10kbp_up_10kbp_down_full_tx_v10_clust.genes_vs_motifs.rankings', 'activating'})	[('ANLN', 3.661101157225671), ('RAD21', 7.591211454525919), ('EXO1', 22.499466320842977), ('DIAPH3', 6.934290974148883), ('VRK1', 5.3509945688103775), ('MKI67', 4.767893036546175)]	700
168	E2F8	hocomoco__E2F8_HUMAN.H11MO.0.D	0.07970337322521327	3.1350609721913054	0.0	1.0	gene is directly annotated	frozenset({'top50', 'hg38_10kbp_up_10kbp_down_full_tx_v10_clust.genes_vs_motifs.rankings', 'activating'})	[('E2F8', 1.0), ('EZH2', 10.888200642253455), ('RAD21', 7.591211454525919), ('VRK1', 5.3509945688103775), ('DIAPH3', 6.934290974148883), ('HMGB2', 4.321518055525663), ('POLQ', 3.634193312540778), ('ZW10', 3.9325188670218014), ('RFC3', 3.425066563664123), ('NEURL1B', 16.382109193351525), ('NEK10', 3.3977723827195434), ('BUB1', 4.556655183802364), ('DLGAP5', 18.08480807972657)]	2574
169	E2F8	metacluster_15.3	0.08110511560606518	3.2109693235365055	0.0	1.0	gene is directly annotated	frozenset({'top50', 'hg38_10kbp_up_10kbp_down_full_tx_v10_clust.genes_vs_motifs.rankings', 'activating'})	[('RAD21', 7.591211454525919), ('C21orf58', 11.134334914537424), ('E2F7', 9.247180648342905), ('EZH2', 10.888200642253455), ('SMC4', 3.366999685126776)]	380
170	ELF2	taipale_tf_pairs__E2F1_ELK1_SGCGCNNNNNNNNNNCGGAAGN_CAP_repr	0.12241916953881503	3.0046852505784285	9.93737e-06	0.919056	motif similar to cisbp__M01494 ('ETV3L[gene ID: ENSG00000253831 species: Homo sapiens TF status: inferred TF family: Ets DBDs: Ets]; Elf2[gene ID: ENSMUSG00000037174 species: Mus musculus TF status: direct TF family: Ets DBDs: Ets]; Erf[gene ID: ENSMUSG00000040857 species: Mus musculus TF status: inferred TF family: Ets DBDs: Ets]'; q-value = 9.94e-06) which is annotated for orthologous gene ENSM…	frozenset({'top50', 'hg38_10kbp_up_10kbp_down_full_tx_v10_clust.genes_vs_motifs.rankings', 'activating'})	[('HIPK3', 12.655860388689964), ('C16orf87', 7.394362129197264), ('PLEKHF2', 9.41377125369463), ('DNAJC21', 7.367436815249667), ('SETX', 7.134489054395993), ('USP42', 9.105506604081212), ('PCGF5', 8.039401419202491), ('PHACTR4', 9.28832205002366), ('FAM9B', 8.26891229110907), ('DNAJC27', 11.215859552796772), ('MAN2A1', 7.888896156953002), ('CNTLN', 6.861644077717025), ('PM20D2', 7.530599196153088…	3965
171	ELF2	taipale_tf_pairs__ETV2_RFX5_NNNTTCCGSNNNNGCAACNN_CAP_repr	0.14707040866568194	3.8753300205277834	1.93412e-07	1.0	motif similar to transfac_pro__M02054 ('V$ELF2_02: ELF2'; q-value = 1.93e-07) which is directly annotated	frozenset({'top50', 'hg38_10kbp_up_10kbp_down_full_tx_v10_clust.genes_vs_motifs.rankings', 'activating'})	[('PLEKHF2', 9.41377125369463), ('BMP2K', 7.361258025974402), ('DNAJC21', 7.367436815249667), ('ELF2', 1.0), ('PCGF5', 8.039401419202491), ('HIPK3', 12.655860388689964), ('MAN2A1', 7.888896156953002), ('UGP2', 7.541201471284527), ('PM20D2', 7.530599196153088), ('CTR9', 6.842420068828378), ('TSG101', 7.003092089431247), ('LINC00271', 11.461429562153922), ('IMPA2', 15.155732758724028), ('CUL4B', 9.…	2425
172	ELF2	metacluster_138.2	0.13535204332840964	3.4614549434679702	0.0	1.0	gene is directly annotated	frozenset({'top50', 'hg38_10kbp_up_10kbp_down_full_tx_v10_clust.genes_vs_motifs.rankings', 'activating'})	[('HIPK3', 12.655860388689964), ('C16orf87', 7.394362129197264), ('USP42', 9.105506604081212), ('GAREM1', 11.1152460998754), ('PLEKHF2', 9.41377125369463), ('SETX', 7.134489054395993), ('PHACTR4', 9.28832205002366), ('PCGF5', 8.039401419202491), ('GRM8', 13.033351714524398), ('DNAJC21', 7.367436815249667), ('ELF2', 1.0), ('GPC5', 7.227331421180502), ('LINC00271', 11.461429562153922), ('PM20D2', 7…	2044
173	EP300	tfdimers__MD00081	0.09428328985826079	3.0619764553075925	4.84191e-06	1.0	gene is annotated for similar motif tfdimers__MD00459 ('M00074_forward_5_M00033_forward dimer: c-Ets-1(p54) / p300'; q-value = 4.84e-06)	frozenset({'top50', 'hg38_10kbp_up_10kbp_down_full_tx_v10_clust.genes_vs_motifs.rankings', 'activating'})	[('BTBD2', 4.237716348711856), ('SMURF1', 8.606991560407444), ('GATAD2B', 5.920061638527388), ('SOCS4', 6.1623908331858255), ('MTA1', 4.192211876068134)]	319
174	EP300	tfdimers__MD00249	0.09532040604670165	3.114109756021118	4.74001e-07	1.0	gene is annotated for similar motif tfdimers__MD00459 ('M00074_forward_5_M00033_forward dimer: c-Ets-1(p54) / p300'; q-value = 4.74e-07)	frozenset({'top50', 'hg38_10kbp_up_10kbp_down_full_tx_v10_clust.genes_vs_motifs.rankings', 'activating'})	[('SPRYD7', 4.506482266185827), ('FAM13C', 4.411676108928151), ('FGF14', 6.472471963472751), ('UBTD2', 7.722933509562048), ('FOXK1', 4.159140433824176), ('MTA1', 4.192211876068134), ('EFHD1', 4.553899291935139), ('RNF38', 4.2145721417877775)]	1219
175	EP300	tfdimers__MD00234	0.09904459599610296	3.301315699492416	2.04792e-07	1.0	gene is annotated for similar motif tfdimers__MD00472 ('M00033_forward_6_M01297_forward dimer: p300 / HOXA13'; q-value = 2.05e-07)	frozenset({'top50', 'hg38_10kbp_up_10kbp_down_full_tx_v10_clust.genes_vs_motifs.rankings', 'activating'})	[('PDE6D', 6.213799307975334), ('PLBD2', 5.348494084170118), ('FGF14', 6.472471963472751), ('POLR3H', 8.964810945017275), ('ELOVL1', 5.008584844814339), ('ATP13A3', 4.347095755536303), ('CLIP4', 4.203290755467716), ('B3GNT3', 5.284731464240473), ('MTA1', 4.192211876068134)]	1093
176	EP300	tfdimers__MD00155	0.10240736666771426	3.470353977563544	1.4871e-07	1.0	motif similar to tfdimers__MD00472 ('M00033_forward_6_M01297_forward dimer: p300 / HOXA13'; q-value = 1.49e-07) which is directly annotated	frozenset({'top50', 'hg38_10kbp_up_10kbp_down_full_tx_v10_clust.genes_vs_motifs.rankings', 'activating'})	[('SETD1B', 9.712324931981062), ('SOCS2-AS1', 11.229877092904028), ('EFHD1', 4.553899291935139), ('TUBGCP2', 6.176203746587261), ('FGF14', 6.472471963472751), ('FOXK1', 4.159140433824176), ('MTA1', 4.192211876068134)]	579
177	ERG	tfdimers__MD00551	0.10111134557220229	3.273215807384845	9.98688e-06	1.0	motif similar to tfdimers__MD00408 ('M01067_forward_6_M00971_forward dimer: Gfi1 / Ets'; q-value = 9.99e-06) which is directly annotated	frozenset({'top50', 'hg38_10kbp_up_10kbp_down_full_tx_v10_clust.genes_vs_motifs.rankings', 'activating'})	[('MPPED1', 2.6521293357383797), ('PCDH11Y', 1.6896003947040543), ('IL11RA', 2.2460022011577863), ('SPARCL1', 3.508724252472996), ('PREX2', 2.4207616178408173), ('IRAK3', 5.596332764781328), ('HCLS1', 5.069504526517019)]	960
178	ERG	tfdimers__MD00121	0.10601744390518393	3.5084183659008756	3.09378e-06	1.0	gene is annotated for similar motif tfdimers__MD00018 ('M00971_forward_8_M00980_forward dimer: Ets / TBP'; q-value = 3.09e-06)	frozenset({'top50', 'hg38_10kbp_up_10kbp_down_full_tx_v10_clust.genes_vs_motifs.rankings', 'activating'})	[('ERG', 1.0), ('SMPD1', 1.905964639624568), ('C7', 3.1856308026440674), ('CHRM5', 2.536151145576216), ('GPM6A', 25.61209839202385), ('SPCS2', 1.940926027088464), ('CPNE3', 5.930226179884564), ('SNW1', 3.2026580275266987), ('IL11RA', 2.2460022011577863), ('HDAC9', 2.8656505707153497)]	1921
179	ERG	tfdimers__MD00051	0.09877259618766265	3.161094157626308	8.89832e-10	1.0	gene is annotated for similar motif tfdimers__MD00018 ('M00971_forward_8_M00980_forward dimer: Ets / TBP'; q-value = 8.9e-10)	frozenset({'top50', 'hg38_10kbp_up_10kbp_down_full_tx_v10_clust.genes_vs_motifs.rankings', 'activating'})	[('MPPED1', 2.6521293357383797), ('SCN1B', 4.891105121712391), ('LIFR', 3.0571788196299643), ('IRAK3', 5.596332764781328), ('CPNE3', 5.930226179884564), ('RAB37', 25.734807583735897), ('ERG', 1.0)]	798
180	ERG	tfdimers__MD00012	0.10432932404867412	3.42748845329321	5.58865e-12	1.0	gene is annotated for similar motif tfdimers__MD00044 ('M00971_forward_6_M01797_reverse dimer: Ets / SIRT6'; q-value = 5.59e-12)	frozenset({'top50', 'hg38_10kbp_up_10kbp_down_full_tx_v10_clust.genes_vs_motifs.rankings', 'activating'})	[('TPRG1L', 1.7235587291995091), ('PCDH11Y', 1.6896003947040543), ('MPPED1', 2.6521293357383797), ('EMP1', 7.17464409587272), ('SCN1B', 4.891105121712391), ('ERG', 1.0), ('CFAP43', 8.980725028062798)]	998
181	ESRRA	metacluster_90.4	0.09442663112007782	3.7719649078976922	0.0	1.0	gene is directly annotated	frozenset({'top50', 'hg38_10kbp_up_10kbp_down_full_tx_v10_clust.genes_vs_motifs.rankings', 'activating'})	[('TMCO3', 24.67348967749714), ('ESRRA', 1.0), ('MYDGF', 30.471803281386915), ('CASC19', 50.446902687105485), ('SLC7A6', 23.084075129258668), ('ZNF483', 37.93876608380568), ('TMEM259', 23.39435676300114), ('P4HB', 26.32536923738275), ('KIFC3', 31.443154962952164), ('ITIH2', 24.58566849960525), ('GRK6', 21.946127150991448), ('SERPINA1', 33.404225948431616)]	2229
182	ETS1	tfdimers__MD00080	0.1457871738060069	3.661548684385523	2.56309e-06	1.0	motif similar to tfdimers__MD00182 ('M00175_forward_6_M01870_forward dimer: AP-4 / C-ets-1'; q-value = 2.56e-06) which is directly annotated	frozenset({'top50', 'hg38_10kbp_up_10kbp_down_full_tx_v10_clust.genes_vs_motifs.rankings', 'activating'})	[('PALLD', 18.48869451653394), ('DTNA', 7.839920825704156), ('ANKS1B', 9.791488304782936), ('FAM135A', 8.278818043886272), ('LINC01138', 7.8350073895269885), ('LAMC1', 8.354279131946331), ('JAG1', 11.764122562529549), ('TNFRSF21', 6.624241388948224), ('CASC15', 13.57251815447233), ('IGF2BP2', 12.020865541439358), ('PCSK5', 7.032972237764879), ('DSTN', 8.103680657781668), ('STK39', 9.7385253241178…	1284
183	ETS2	taipale_tf_pairs__ERF_HES7_NCCGGAANNNNNNCACGYGNN_CAP_repr	0.09453471196454949	3.343659873976525	4.28109e-07	1.0	gene is annotated for similar motif transfac_pro__M02064 ('V$CETS2_02: c-ets-2'; q-value = 4.28e-07)	frozenset({'top50', 'hg38_10kbp_up_10kbp_down_full_tx_v10_clust.genes_vs_motifs.rankings', 'activating'})	[('SDC4', 30.15637014657121), ('LDLR', 23.26901834160304), ('NAMPT', 38.75685347302748), ('ID2', 23.568607613034857)]	276
184	ETV3	taipale_tf_pairs__ETV5_HOXB13_NNCGGANGNNNTWAA_CAP	0.11801012871913906	3.9298574359863117	5.47473e-06	1.0	gene is annotated for similar motif transfac_pro__M02068 ('V$ETV3_02: etv3'; q-value = 5.47e-06)	frozenset({'top50', 'hg38_10kbp_up_10kbp_down_full_tx_v10_clust.genes_vs_motifs.rankings', 'activating'})	[('SLC25A51', 7.323919414807549), ('MAPK4', 5.622640320002179), ('VIM', 4.046396257909034), ('BAK1', 4.808024172988297), ('LPIN2', 3.495824522358085), ('CABLES2', 4.849506146990731), ('CBL', 6.451311735625489), ('NUDT16', 5.775381222093876)]	1300
185	ETV3	taipale_tf_pairs__ETV2_HOXB13_NCCGGAAGTYRTAAAN_CAP	0.11175001758458183	3.6430482289545765	5.29013e-06	1.0	gene is annotated for similar motif transfac_pro__M02068 ('V$ETV3_02: etv3'; q-value = 5.29e-06)	frozenset({'top50', 'hg38_10kbp_up_10kbp_down_full_tx_v10_clust.genes_vs_motifs.rankings', 'activating'})	[('NUDT16', 5.775381222093876), ('COL5A3', 12.950190164100224), ('CABLES2', 4.849506146990731), ('ANXA10', 3.207993137536888), ('SLC25A51', 7.323919414807549)]	434
186	FOS	tfdimers__MD00549	0.10071607475435104	3.3277966788962736	9.3711e-06	1.0	motif similar to tfdimers__MD00479 ('M01127_forward_9_M00925_forward dimer: ISL1 / AP-1'; q-value = 9.37e-06) which is directly annotated	frozenset({'top50', 'hg38_10kbp_up_10kbp_down_full_tx_v10_clust.genes_vs_motifs.rankings', 'activating'})	[('JUND', 10.665093436959662), ('MT1X', 11.395281118396312), ('ATF3', 17.856228401229274), ('RHOB', 20.677911703012903)]	230
187	FOS	tfdimers__MD00411	0.11327146618714276	3.913441033742933	4.39708e-06	1.0	motif similar to tfdimers__MD00314 ('M01250_forward_6_M00925_forward dimer: E2F1 / AP-1'; q-value = 4.4e-06) which is directly annotated	frozenset({'top50', 'hg38_10kbp_up_10kbp_down_full_tx_v10_clust.genes_vs_motifs.rankings', 'activating'})	[('FOXO1', 13.826760334072809), ('ATF3', 17.856228401229274), ('ATP1A1', 21.44006366861598), ('JUND', 10.665093436959662), ('JUNB', 13.884972012459109), ('DUSP1', 23.411153681307702), ('TXNIP', 14.470891269186367)]	769
188	FOS	tfdimers__MD00114	0.10367028450324321	3.4655953506248993	2.5483e-06	1.0	gene is annotated for similar motif tfdimers__MD00090 ('M00174_forward_5_M01216_forward dimer: AP-1 / FOXO1'; q-value = 2.55e-06)	frozenset({'top50', 'hg38_10kbp_up_10kbp_down_full_tx_v10_clust.genes_vs_motifs.rankings', 'activating'})	[('RCAN1', 10.507385742333232), ('ATF3', 17.856228401229274), ('JUN', 17.600844640994577), ('ADGRD1', 10.607440002442551), ('ACTB', 12.53915074085484), ('ATP1A1', 21.44006366861598), ('PER2', 17.70851967744843), ('CRYGS', 11.462522635076876), ('JUNB', 13.884972012459109)]	887
189	FOS	tfdimers__MD00014	0.10108535097296256	3.3450215128623517	1.62269e-06	1.0	motif similar to tfdimers__MD00588 ('M01835_reverse_2_M00517_forward dimer: GKLF / AP-1'; q-value = 1.62e-06) which is directly annotated	frozenset({'top50', 'hg38_10kbp_up_10kbp_down_full_tx_v10_clust.genes_vs_motifs.rankings', 'activating'})	[('JUNB', 13.884972012459109), ('JUND', 10.665093436959662), ('ZFP36', 20.75688319272796), ('SERPINE1', 11.381888873081545), ('KLF6', 27.96149253237277), ('FOS', 1.0), ('RHOB', 20.677911703012903), ('NR4A1', 15.251124696729356), ('PER2', 17.70851967744843)]	1247
190	FOS	tfdimers__MD00002	0.1016472930447627	3.3712332167237746	1.5051e-06	1.0	gene is annotated for similar motif tfdimers__MD00165 ('M01712_reverse_5_M00925_forward dimer: CRX / AP-1'; q-value = 1.51e-06)	frozenset({'top50', 'hg38_10kbp_up_10kbp_down_full_tx_v10_clust.genes_vs_motifs.rankings', 'activating'})	[('PER2', 17.70851967744843), ('RCAN1', 10.507385742333232), ('SYT7', 10.923089740853476), ('UGT2B7', 18.62139333451996)]	173
191	FOS	metacluster_188.1	0.10257851133517436	3.4146697545512765	1.79231e-08	1.0	gene is annotated for similar motif tfdimers__MD00353 ('M01308_reverse_7_M00924_forward dimer: SOX4 / AP-1'; q-value = 1.79e-08)	frozenset({'top50', 'hg38_10kbp_up_10kbp_down_full_tx_v10_clust.genes_vs_motifs.rankings', 'activating'})	[('RCAN1', 10.507385742333232), ('NR4A1', 15.251124696729356), ('FOXO1', 13.826760334072809), ('ADGRD1', 10.607440002442551), ('DEFB1', 23.7439230229734), ('GADD45G', 16.198118200960685), ('RHOB', 20.677911703012903), ('CSRNP1', 18.91035256624266), ('IER2', 20.7205930141133), ('PER2', 17.70851967744843), ('DUSP1', 23.411153681307702)]	1245
192	FOS	tfdimers__MD00172	0.09403699184381221	3.0162518558576408	1.81869e-09	1.0	gene is annotated for similar motif tfdimers__MD00475 ('M01230_reverse_5_M00924_forward dimer: ZNF333 / AP-1'; q-value = 1.82e-09)	frozenset({'top50', 'hg38_10kbp_up_10kbp_down_full_tx_v10_clust.genes_vs_motifs.rankings', 'activating'})	[('TPT1', 15.432168468679889), ('ATF3', 17.856228401229274), ('DUSP1', 23.411153681307702), ('EGR1', 69.77069830649016), ('NR4A1', 15.251124696729356), ('IER2', 20.7205930141133)]	677
193	FOS	metacluster_137.2	0.11722111617750948	4.097671866597509	0.0	1.0	gene is directly annotated	frozenset({'top50', 'hg38_10kbp_up_10kbp_down_full_tx_v10_clust.genes_vs_motifs.rankings', 'activating'})	[('KLF6', 27.96149253237277), ('MT1X', 11.395281118396312), ('JUNB', 13.884972012459109), ('JUND', 10.665093436959662), ('RHOB', 20.677911703012903), ('ATF3', 17.856228401229274), ('RCAN1', 10.507385742333232), ('GSTA1', 12.555550223013244), ('ZFP36', 20.75688319272796), ('GADD45G', 16.198118200960685), ('HRG', 15.97162437549226), ('PER2', 17.70851967744843), ('UGT2B7', 18.62139333451996), ('ATP1…	4446
194	FOS	metacluster_137.5	0.10908098388029028	3.7179766135191756	0.0	1.0	gene is directly annotated	frozenset({'top50', 'hg38_10kbp_up_10kbp_down_full_tx_v10_clust.genes_vs_motifs.rankings', 'activating'})	[('JUND', 10.665093436959662), ('RHOB', 20.677911703012903), ('JUNB', 13.884972012459109), ('KLF6', 27.96149253237277), ('ACTB', 12.53915074085484), ('RCAN1', 10.507385742333232), ('EGR1', 69.77069830649016), ('GADD45G', 16.198118200960685), ('TPT1', 15.432168468679889), ('GSTA1', 12.555550223013244), ('ATF3', 17.856228401229274), ('NR4A1', 15.251124696729356), ('DUSP1', 23.411153681307702), ('SY…	3375
195	FOS	metacluster_157.2	0.10810159912658146	3.672293358217838	0.0	1.0	gene is directly annotated	frozenset({'top50', 'hg38_10kbp_up_10kbp_down_full_tx_v10_clust.genes_vs_motifs.rankings', 'activating'})	[('KLF6', 27.96149253237277), ('RHOB', 20.677911703012903), ('JUNB', 13.884972012459109), ('MT1X', 11.395281118396312), ('JUND', 10.665093436959662), ('ATF3', 17.856228401229274), ('FOXO1', 13.826760334072809), ('DUSP1', 23.411153681307702), ('NR4A1', 15.251124696729356), ('ACTB', 12.53915074085484), ('GADD45G', 16.198118200960685), ('PER2', 17.70851967744843)]	1823
196	FOS	transfac_pro__M02280	0.11222785948237107	3.864762155143147	0.0	1.0	gene is directly annotated	frozenset({'top50', 'hg38_10kbp_up_10kbp_down_full_tx_v10_clust.genes_vs_motifs.rankings', 'activating'})	[('JUND', 10.665093436959662), ('AHSG', 18.97169169859047), ('SC5D', 15.065156062862364), ('TXNIP', 14.470891269186367), ('NR4A1', 15.251124696729356), ('EGR1', 69.77069830649016), ('CSRNP1', 18.91035256624266), ('GADD45G', 16.198118200960685)]	882
197	FOSL2	tfdimers__MD00336	0.09408437511258422	3.2274140387958226	2.03727e-07	1.0	motif similar to tfdimers__MD00098 ('M01665_forward_9_M00925_forward dimer: IRF-8 / AP-1'; q-value = 2.04e-07) which is directly annotated	frozenset({'top50', 'hg38_10kbp_up_10kbp_down_full_tx_v10_clust.genes_vs_motifs.rankings', 'activating'})	[('RAP1GAP', 5.476670101203665), ('DHODH', 4.760733358576436), ('RAB27A', 5.940265426109977), ('RBM47', 4.733859122035516), ('RFPL4A', 4.9944687200708175)]	337
198	FOSL2	tfdimers__MD00360	0.11429549302878553	4.226665731550471	8.72152e-08	1.0	motif similar to tfdimers__MD00165 ('M01712_reverse_5_M00925_forward dimer: CRX / AP-1'; q-value = 8.72e-08) which is directly annotated	frozenset({'top50', 'hg38_10kbp_up_10kbp_down_full_tx_v10_clust.genes_vs_motifs.rankings', 'activating'})	[('MIB2', 4.159821516268755), ('BCAM', 4.390254389576764), ('CD82', 5.185170248848342), ('PCNX1', 5.042575157630792)]	206
199	FOXA2	tfdimers__MD00181	0.09514717008322225	3.093179424841631	4.15535e-06	1.0	gene is annotated for similar motif tfdimers__MD00361 ('M00791_forward_10_M00789_forward dimer: HNF3 / GATA'; q-value = 4.16e-06)	frozenset({'top50', 'hg38_10kbp_up_10kbp_down_full_tx_v10_clust.genes_vs_motifs.rankings', 'activating'})	[('CLDN11', 1.5092114670699346), ('ATP11A-AS1', 2.0512678202894388), ('ANPEP', 1.644674643017654), ('FGFR3', 3.200266763689076), ('HOXB3', 1.4485324737476062), ('PNKD', 1.5443803195628008)]	957
200	FOXA2	tfdimers__MD00034	0.10757646719746371	3.6892054423176623	3.74817e-06	1.0	gene is annotated for similar motif tfdimers__MD00108 ('M01012_forward_9_M01012_reverse dimer: HNF3 / HNF3'; q-value = 3.75e-06)	frozenset({'top50', 'hg38_10kbp_up_10kbp_down_full_tx_v10_clust.genes_vs_motifs.rankings', 'activating'})	[('MAF', 2.281992694213938), ('ATP11A-AS1', 2.0512678202894388), ('CEBPA', 2.5552225684572867), ('HOXA1', 1.6311414506898467), ('FGFR3', 3.200266763689076), ('CLDN11', 1.5092114670699346)]	953
201	FOXA2	metacluster_130.2	0.09330979572720395	3.0050712309538694	2.53632e-06	1.0	motif similar to tfdimers__MD00404 ('M01599_reverse_4_M01012_forward dimer: FOXP3 / HNF3'; q-value = 2.54e-06) which is directly annotated	frozenset({'top50', 'hg38_10kbp_up_10kbp_down_full_tx_v10_clust.genes_vs_motifs.rankings', 'activating'})	[('HOXA1', 1.6311414506898467), ('ATP11A-AS1', 2.0512678202894388), ('FGFR3', 3.200266763689076), ('CLDN11', 1.5092114670699346), ('TUBB2A', 1.7207057854307588), ('ANPEP', 1.644674643017654), ('PLAA', 1.5811101209506182), ('ACSBG1', 2.893330568564018), ('NDUFA4L2', 2.857846510554313), ('RNF144B', 1.5780496864465774), ('FOXA2', 1.0), ('MT1A', 16.888875635018284), ('CDKL5', 7.364681074650148)]	2831
202	FOXA2	tfdimers__MD00442	0.1019022228627013	3.417106608252517	2.43369e-06	1.0	gene is annotated for similar motif tfdimers__MD00108 ('M01012_forward_9_M01012_reverse dimer: HNF3 / HNF3'; q-value = 2.43e-06)	frozenset({'top50', 'hg38_10kbp_up_10kbp_down_full_tx_v10_clust.genes_vs_motifs.rankings', 'activating'})	[('HOXB3', 1.4485324737476062), ('FGFR3', 3.200266763689076), ('NDUFA4L2', 2.857846510554313), ('MZF1', 2.1321905786273274), ('PNKD', 1.5443803195628008)]	482
203	FOXA2	tfdimers__MD00558	0.09613791115754584	3.140688745075227	6.03728e-07	1.0	gene is annotated for similar motif tfdimers__MD00006 ('M01012_reverse_14_M00960_forward dimer: HNF3 / PR, GR'; q-value = 6.04e-07)	frozenset({'top50', 'hg38_10kbp_up_10kbp_down_full_tx_v10_clust.genes_vs_motifs.rankings', 'activating'})	[('NDUFA4L2', 2.857846510554313), ('MAF', 2.281992694213938), ('HOXA1', 1.6311414506898467), ('MGAT4C', 8.980576619392714), ('ATP11A-AS1', 2.0512678202894388), ('ANPEP', 1.644674643017654), ('HOXB3', 1.4485324737476062), ('MZF1', 2.1321905786273274), ('CLDN11', 1.5092114670699346)]	1826
204	FOXA2	tfdimers__MD00356	0.10220845192203769	3.431791307233811	4.5274899999999994e-20	1.0	motif similar to tfdimers__MD00006 ('M01012_reverse_14_M00960_forward dimer: HNF3 / PR, GR'; q-value = 4.53e-20) which is directly annotated	frozenset({'top50', 'hg38_10kbp_up_10kbp_down_full_tx_v10_clust.genes_vs_motifs.rankings', 'activating'})	[('CEBPA', 2.5552225684572867), ('FGFR3', 3.200266763689076), ('ATP11A-AS1', 2.0512678202894388), ('STX11', 3.729293902654269), ('HOXA1', 1.6311414506898467), ('ANPEP', 1.644674643017654), ('MAF', 2.281992694213938), ('TUBB2A', 1.7207057854307588), ('RNF144B', 1.5780496864465774), ('ZXDB', 1.856420914957458), ('MT1A', 16.888875635018284), ('ACSBG1', 2.893330568564018), ('CLDN11', 1.50921146706993…	4234
205	FOXA2	metacluster_129.2	0.13556940591562489	5.031559690372377	0.0	1.0	gene is directly annotated	frozenset({'top50', 'hg38_10kbp_up_10kbp_down_full_tx_v10_clust.genes_vs_motifs.rankings', 'activating'})	[('ATP11A-AS1', 2.0512678202894388), ('FOXA2', 1.0), ('CDKL5', 7.364681074650148), ('CDK10', 1.5967916876964492)]	245
206	FOXA2	metacluster_188.5	0.09586770904636668	3.127731657738792	0.0	1.0	gene is directly annotated	frozenset({'top50', 'hg38_10kbp_up_10kbp_down_full_tx_v10_clust.genes_vs_motifs.rankings', 'activating'})	[('FOXA2', 1.0), ('FGFR3', 3.200266763689076), ('NDUFA4L2', 2.857846510554313), ('ANPEP', 1.644674643017654), ('MAF', 2.281992694213938), ('CDK10', 1.5967916876964492), ('ATP11A-AS1', 2.0512678202894388)]	436
207	FOXA3	tfdimers__MD00538	0.12412497591676835	3.6368938882085895	3.88367e-06	1.0	gene is annotated for similar motif tfdimers__MD00361 ('M00791_forward_10_M00789_forward dimer: HNF3 / GATA'; q-value = 3.88e-06)	frozenset({'top50', 'hg38_10kbp_up_10kbp_down_full_tx_v10_clust.genes_vs_motifs.rankings', 'activating'})	[('TIMP1', 11.357430631221366), ('FGF14', 13.918562712895232), ('XKR6', 11.098172193541966), ('MID2', 4.68583588625768), ('ITGA7', 4.927270403085856), ('IGSF9', 8.095059100262096), ('RAB8B', 8.635574613319921), ('TGFBR1', 14.595853409830651), ('FOXA3', 1.0), ('CDH2', 6.269185641489232), ('ITGAV', 14.035960545980268)]	1159
208	FOXP4	metacluster_134.3	0.13483857353872125	4.345969899194198	1.03639e-06	1.0	gene is annotated for similar motif transfac_pro__M12608 ('V$FOXP4_01: FOXP4'; q-value = 1.04e-06)	frozenset({'top50', 'hg38_10kbp_up_10kbp_down_full_tx_v10_clust.genes_vs_motifs.rankings', 'activating'})	[('P4HTM', 4.230686671799437), ('AQP7', 1.4091584318764327), ('NBPF3', 1.4696134312946052), ('SMAD6', 2.024802142918393), ('HMGB3', 1.5273477674188074), ('FOXP4', 1.0), ('LRIG3', 1.408331609630623)]	810
209	FOXP4	metacluster_127.2	0.10427657030315819	3.040035609018406	1.64875e-07	1.0	gene is annotated for similar motif transfac_pro__M12608 ('V$FOXP4_01: FOXP4'; q-value = 1.65e-07)	frozenset({'top50', 'hg38_10kbp_up_10kbp_down_full_tx_v10_clust.genes_vs_motifs.rankings', 'activating'})	[('TNFAIP8', 1.8408294030313213), ('LRRC75B', 4.621094589807141), ('RARA', 2.5776014489563166), ('LAPTM5', 2.39085970141052), ('DCN', 6.103832246477571), ('BRAT1', 2.4341320550162058), ('LRIG3', 1.408331609630623), ('DMRTA2', 1.831810624573997)]	931
210	GABPA	taipale_tf_pairs__ELK1_FOXI1_RSCGGATGTKKN_CAP	0.08392477573224773	3.3694664994768737	5.48071e-06	0.960352	gene is orthologous to ENSMUSG00000008976 in M. musculus (identity = 96%) which is annotated for similar motif cisbp__M01482 ('ETV3L[gene ID: ENSG00000253831 species: Homo sapiens TF status: inferred TF family: Ets DBDs: Ets]; Erf[gene ID: ENSMUSG00000040857 species: Mus musculus TF status: inferred TF family: Ets DBDs: Ets]; Gabpa[gene ID: ENSMUSG00000008976 species: Mus musculus TF status: dire…	frozenset({'top50', 'hg38_10kbp_up_10kbp_down_full_tx_v10_clust.genes_vs_motifs.rankings', 'activating'})	[('OGFOD3', 1.4810707656886295), ('REEP6', 2.851659781860815), ('HINT3', 4.6386926963534405), ('ZIC1', 5.743777986343658)]	235
211	GABPA	taipale_tf_pairs__ETV5_HOXB13_NNCGGANGNNNTWAA_CAP	0.08414093742119105	3.3812011808239926	3.626e-07	1.0	gene is annotated for similar motif cisbp__M05865 ('ETV3L[gene ID: ENSG00000253831 species: Homo sapiens TF status: inferred TF family: Ets DBDs: Ets]; Erf[gene ID: ENSMUSG00000040857 species: Mus musculus TF status: inferred TF family: Ets DBDs: Ets]; GABPA[gene ID: ENSG00000154727 species: Homo sapiens TF status: direct TF family: Ets DBDs: Ets]'; q-value = 3.63e-07)	frozenset({'top50', 'hg38_10kbp_up_10kbp_down_full_tx_v10_clust.genes_vs_motifs.rankings', 'activating'})	[('NUDT16', 3.317469074215839), ('SLC6A1-AS1', 4.776187767392326), ('STUB1', 2.1691225473201405), ('SEC14L1', 4.188498444245181), ('NAF1', 3.2851527670466547)]	589
212	GABPA	taipale_tf_pairs__FLI1_DLX2_RSCGGAANNNNNYAATTAN_CAP	0.07963756890153835	3.136728652759008	1.72961e-07	1.0	gene is annotated for similar motif cisbp__M05865 ('ETV3L[gene ID: ENSG00000253831 species: Homo sapiens TF status: inferred TF family: Ets DBDs: Ets]; Erf[gene ID: ENSMUSG00000040857 species: Mus musculus TF status: inferred TF family: Ets DBDs: Ets]; GABPA[gene ID: ENSG00000154727 species: Homo sapiens TF status: direct TF family: Ets DBDs: Ets]'; q-value = 1.73e-07)	frozenset({'top50', 'hg38_10kbp_up_10kbp_down_full_tx_v10_clust.genes_vs_motifs.rankings', 'activating'})	[('ZIC4', 3.318369427830316), ('ZIC1', 5.743777986343658), ('CLHC1', 1.797411654871025), ('COLCA2', 3.273588671316773), ('LINC00960', 2.771385042521036)]	762
213	GABPA	taipale_tf_pairs__ETV2_TCF3_CASSTGNNCCGGAWRYN_CAP_repr	0.08596029830313075	3.4799680821622467	8.12713e-09	1.0	gene is annotated for similar motif transfac_pro__M02074 ('V$GABPA_02: GABPalpha'; q-value = 8.13e-09)	frozenset({'top50', 'hg38_10kbp_up_10kbp_down_full_tx_v10_clust.genes_vs_motifs.rankings', 'activating'})	[('OGFOD3', 1.4810707656886295), ('DHX35', 2.1189123884600205), ('SLC48A1', 2.395235419647552), ('REEP6', 2.851659781860815), ('PTPRC', 3.659942783065522)]	657
214	GABPA	taipale_tf_pairs__ERF_HOXA3_RSCGGAWNNNNNNNYMATTA_CAP_repr	0.08176315884281443	3.252119686005681	4.74544e-12	1.0	gene is annotated for similar motif cisbp__M05865 ('ETV3L[gene ID: ENSG00000253831 species: Homo sapiens TF status: inferred TF family: Ets DBDs: Ets]; Erf[gene ID: ENSMUSG00000040857 species: Mus musculus TF status: inferred TF family: Ets DBDs: Ets]; GABPA[gene ID: ENSG00000154727 species: Homo sapiens TF status: direct TF family: Ets DBDs: Ets]'; q-value = 4.75e-12)	frozenset({'top50', 'hg38_10kbp_up_10kbp_down_full_tx_v10_clust.genes_vs_motifs.rankings', 'activating'})	[('LINC00960', 2.771385042521036), ('STK26', 1.5113594132518289), ('NUDT16', 3.317469074215839), ('COLCA2', 3.273588671316773), ('SEC14L1', 4.188498444245181), ('ZIC4', 3.318369427830316), ('NAF1', 3.2851527670466547)]	1270
215	YBX1	tfdimers__MD00139	0.11236068215388748	3.4135416563450844	8.10977e-06	1.0	gene is annotated for similar motif tfdimers__MD00250 ('M00789_reverse_9_M00059_forward dimer: GATA / YY1'; q-value = 8.11e-06)	frozenset({'top50', 'hg38_10kbp_up_10kbp_down_full_tx_v10_clust.genes_vs_motifs.rankings', 'activating'})	[('PIEZO1', 5.85063793722886), ('AGPAT4', 4.428118619619935), ('EXO1', 5.538260576615107), ('HYKK', 6.964363357568344), ('CYBRD1', 5.051778214119879), ('ARHGAP6', 4.2535635018827564), ('SLC22A4', 3.22684856289764), ('ADCY7', 4.745916559786529), ('UBE2Q2', 7.158046869776059), ('OSBP2', 9.457442708046903), ('CD36', 14.38482504722033), ('C22orf34', 4.92533417841131)]	2116
216	YBX1	tfdimers__MD00420	0.10359876460319592	3.0245944384245034	5.05423e-06	1.0	motif similar to tfdimers__MD00245 ('M00789_forward_5_M01660_reverse dimer: GATA / GABP-alpha'; q-value = 5.05e-06) which is directly annotated	frozenset({'top50', 'hg38_10kbp_up_10kbp_down_full_tx_v10_clust.genes_vs_motifs.rankings', 'activating'})	[('ZEB2', 10.333443364513426), ('ASB1', 6.164031364406792), ('SFMBT2', 3.052359385487904), ('ADCY7', 4.745916559786529), ('INPP5D', 5.8423718084892), ('C22orf34', 4.92533417841131), ('GATA1', 1.0), ('MAT2B', 3.2472659707889235), ('PIEZO1', 5.85063793722886)]	1221
217	GTF2IRD1	tfdimers__MD00171	0.1097614632766586	3.6792253962800534	8.1776e-07	1.0	motif similar to tfdimers__MD00260 ('M01003_forward_6_M01229_reverse dimer: Helios A / GTF2IRD1-isoform2'; q-value = 8.18e-07) which is directly annotated	frozenset({'top50', 'hg38_10kbp_up_10kbp_down_full_tx_v10_clust.genes_vs_motifs.rankings', 'activating'})	[('ZFPM1', 4.796369875924316), ('FAM83F', 4.841576290876696), ('AKR1B10', 6.42531538185817), ('BIN1', 7.545488594302529), ('PIGR', 11.318322639870551)]	443
218	GTF2IRD1	tfdimers__MD00472	0.09871460448159905	3.172949675331415	8.69302e-12	1.0	gene is annotated for similar motif tfdimers__MD00175 ('M00033_forward_7_M01229_reverse dimer: p300 / GTF2IRD1-isoform2'; q-value = 8.69e-12)	frozenset({'top50', 'hg38_10kbp_up_10kbp_down_full_tx_v10_clust.genes_vs_motifs.rankings', 'activating'})	[('FAM83F', 4.841576290876696), ('ZFPM1', 4.796369875924316), ('PIP5K1C', 4.933548779025144), ('ZFYVE28', 5.475376985446598), ('BIN1', 7.545488594302529)]	268
219	HIVEP1	metacluster_5.1	0.13126230920728704	4.1645024879885595	0.0	1.0	gene is directly annotated	frozenset({'top50', 'hg38_10kbp_up_10kbp_down_full_tx_v10_clust.genes_vs_motifs.rankings', 'activating'})	[('FNDC3B', 35.09651773887088), ('BACH2', 31.563240417204497), ('HIVEP2', 37.47572526066412), ('LPGAT1', 30.298412645985444), ('DENND4A', 32.35528684387448), ('HIVEP1', 1.0), ('NAMPT', 64.35769747576151)]	388
220	HNF1A	tfdimers__MD00243	0.10148791295889326	3.5575855999615373	3.14014e-07	1.0	gene is annotated for similar motif tfdimers__MD00416 ('M00790_forward_6_M00790_reverse dimer: HNF1 / HNF1'; q-value = 3.14e-07)	frozenset({'top50', 'hg38_10kbp_up_10kbp_down_full_tx_v10_clust.genes_vs_motifs.rankings', 'activating'})	[('MMP24', 4.479248646065891), ('TTL', 4.333932427983274), ('ABLIM2', 6.694085492129736), ('ITGAE', 4.627471392263334), ('ARF3', 4.419284019627662)]	544
221	HNF1A	tfdimers__MD00247	0.0919047447490723	3.09894286315877	1.01992e-08	1.0	gene is annotated for similar motif tfdimers__MD00289 ('M00790_forward_7_M01410_reverse dimer: HNF1 / IRX4'; q-value = 1.02e-08)	frozenset({'top50', 'hg38_10kbp_up_10kbp_down_full_tx_v10_clust.genes_vs_motifs.rankings', 'activating'})	[('ITGAE', 4.627471392263334), ('ABLIM2', 6.694085492129736), ('ZBTB7A', 6.083670604128524), ('OSBPL3', 4.096420281231964), ('CABYR', 4.337964315574444), ('OSGIN1', 8.50309624883082), ('SRC', 4.28887084061112), ('GOLGA3', 3.5994647496618857), ('SLC37A1', 9.163986616323797), ('HNF1A', 1.0), ('CORO2A', 3.2144769527003483)]	2326
222	HNF1A	tfdimers__MD00111	0.09350794394206867	3.1756706894284057	8.88011e-09	1.0	gene is annotated for similar motif tfdimers__MD00289 ('M00790_forward_7_M01410_reverse dimer: HNF1 / IRX4'; q-value = 8.88e-09)	frozenset({'top50', 'hg38_10kbp_up_10kbp_down_full_tx_v10_clust.genes_vs_motifs.rankings', 'activating'})	[('SRC', 4.28887084061112), ('OSBPL3', 4.096420281231964), ('SLC37A1', 9.163986616323797), ('ZBTB7A', 6.083670604128524), ('BICD1', 4.148908227537242), ('HHLA3', 6.205946005341097), ('ARF3', 4.419284019627662), ('PAXBP1-AS1', 3.571486809983877), ('OSGIN1', 8.50309624883082), ('RHBDF2', 4.390755350606992), ('TMEM165', 3.6296082948975177), ('CORO2A', 3.2144769527003483), ('TBX3', 8.621698964088951)]	2938
223	HNF1A	tfdimers__MD00160	0.10786468278272147	3.862772684225032	1.83517e-10	1.0	motif similar to tfdimers__MD00076 ('M00790_forward_10_M01270_reverse dimer: HNF1 / PPARG'; q-value = 1.84e-10) which is directly annotated	frozenset({'top50', 'hg38_10kbp_up_10kbp_down_full_tx_v10_clust.genes_vs_motifs.rankings', 'activating'})	[('ZNF491', 6.215198584365319), ('MICALL1', 6.757821246074542), ('RAB5C', 3.949747096484264), ('CCDC90B', 4.703716919557134)]	301
224	HNF1A	metacluster_74.15	0.11168353928738696	4.045540090620119	0.0	1.0	gene is directly annotated	frozenset({'top50', 'hg38_10kbp_up_10kbp_down_full_tx_v10_clust.genes_vs_motifs.rankings', 'activating'})	[('OSBPL3', 4.096420281231964), ('ZBTB7A', 6.083670604128524), ('CORO2A', 3.2144769527003483), ('BICD1', 4.148908227537242), ('ZNF491', 6.215198584365319), ('MICALL1', 6.757821246074542), ('SLC37A1', 9.163986616323797), ('RHBDF2', 4.390755350606992)]	831
225	HNF1A	metacluster_74.18	0.0973988543430486	3.36188653745359	0.0	1.0	gene is directly annotated	frozenset({'top50', 'hg38_10kbp_up_10kbp_down_full_tx_v10_clust.genes_vs_motifs.rankings', 'activating'})	[('BICD1', 4.148908227537242), ('ZNF41', 5.439213844911569), ('MROH1', 4.963104358646403), ('ABLIM2', 6.694085492129736), ('WIZ', 4.1088520963719), ('RIT1', 3.7040499641740334), ('GOLGA3', 3.5994647496618857)]	1009
226	HNF1A	metacluster_74.6	0.11170155276146558	4.046402201027643	0.0	1.0	gene is directly annotated	frozenset({'top50', 'hg38_10kbp_up_10kbp_down_full_tx_v10_clust.genes_vs_motifs.rankings', 'activating'})	[('ZBTB7A', 6.083670604128524), ('ARHGAP44', 3.3694390346748158), ('PTGR1', 5.114647561756129), ('WIZ', 4.1088520963719), ('GOLGA3', 3.5994647496618857), ('ABLIM2', 6.694085492129736)]	861
227	HNF1B	tfdimers__MD00247	0.0903719618638378	3.0119179664580704	1.01992e-08	1.0	gene is annotated for similar motif tfdimers__MD00289 ('M00790_forward_7_M01410_reverse dimer: HNF1 / IRX4'; q-value = 1.02e-08)	frozenset({'top50', 'hg38_10kbp_up_10kbp_down_full_tx_v10_clust.genes_vs_motifs.rankings', 'activating'})	[('DCDC2', 5.246166429075968), ('HNF1B', 1.0), ('NRP1', 7.132481298715522)]	130
228	HNF4A	tfdimers__MD00583	0.1170102054518598	3.396706003882704	3.2023e-09	1.0	gene is annotated for similar motif tfdimers__MD00124 ('M00967_forward_9_M01275_forward dimer: HNF4, COUP / IPF1'; q-value = 3.2e-09)	frozenset({'top50', 'hg38_10kbp_up_10kbp_down_full_tx_v10_clust.genes_vs_motifs.rankings', 'activating'})	[('PCGF3', 10.421144358126073), ('ACSM2A', 9.862943080110377), ('ACSM2B', 9.809587224525965), ('SPON2', 14.568390302700095), ('CYP4F11', 10.220895272630893), ('HNF4A-AS1', 17.47556923911767), ('HNF4A', 1.0)]	539
229	IKZF1	swissregulon__mm__Atf2	0.09755314366450453	3.0693463269557437	9.69863e-07	0.924855	gene is orthologous to ENSMUSG00000018654 in M. musculus (identity = 92%) which is annotated for similar motif swissregulon__mm__Ikzf1 ('mm__Ikzf1'; q-value = 9.7e-07)	frozenset({'top50', 'hg38_10kbp_up_10kbp_down_full_tx_v10_clust.genes_vs_motifs.rankings', 'activating'})	[('CENPF', 14.591953376228846), ('CFAP77', 13.820756529778334), ('SPTB', 24.8017472780103), ('IKZF1', 1.0), ('PIP5K1B', 39.10577197944037), ('ANK1', 81.63696672886239), ('RHD', 19.66157173126517)]	849
230	IKZF1	tfdimers__MD00287	0.10227345706762571	3.2970364051792846	8.57623e-10	1.0	motif similar to tfdimers__MD00331 ('M00087_forward_7_M01709_forward dimer: Ik-2 / MAFA'; q-value = 8.58e-10) which is directly annotated	frozenset({'top50', 'hg38_10kbp_up_10kbp_down_full_tx_v10_clust.genes_vs_motifs.rankings', 'activating'})	[('CDH6', 14.651892755255862), ('ZEB2', 23.446865613897543), ('KEL', 9.20614654996412), ('CENPF', 14.591953376228846), ('TFDP1', 17.88069871859828), ('CD36', 65.94220816947423)]	682
231	IKZF2	tfdimers__MD00215	0.10609936232301762	3.4995467711520165	5.8965e-06	1.0	motif similar to tfdimers__MD00529 ('M01003_reverse_-2_M00192_forward dimer: Helios A / GR'; q-value = 5.9e-06) which is directly annotated	frozenset({'top50', 'hg38_10kbp_up_10kbp_down_full_tx_v10_clust.genes_vs_motifs.rankings', 'activating'})	[('PRR26', 7.151563715052374), ('ASIP', 3.302489838629889), ('MCF2L', 3.514615151768643), ('TRIM29', 5.338275782877271), ('C1QTNF4', 3.562563707925561), ('GSDMD', 3.6214301638635)]	737
232	IKZF2	tfdimers__MD00203	0.10177612854415102	3.295144695432996	2.25365e-06	1.0	motif similar to tfdimers__MD00529 ('M01003_reverse_-2_M00192_forward dimer: Helios A / GR'; q-value = 2.25e-06) which is directly annotated	frozenset({'top50', 'hg38_10kbp_up_10kbp_down_full_tx_v10_clust.genes_vs_motifs.rankings', 'activating'})	[('PRR26', 7.151563715052374), ('CARHSP1', 5.530389476080644), ('ZDHHC23', 3.095252756486679), ('CASP4', 5.879339528149992), ('MCF2L', 3.514615151768643), ('RCL1', 4.008135544984589)]	737
233	IRF1	tfdimers__MD00358	0.10164122763827343	3.1656819206202917	2.954e-07	1.0	motif similar to tfdimers__MD00440 ('M00747_forward_5_M00289_forward dimer: IRF-1 / HFH3 (FOXI1)'; q-value = 2.95e-07) which is directly annotated	frozenset({'top50', 'hg38_10kbp_up_10kbp_down_full_tx_v10_clust.genes_vs_motifs.rankings', 'activating'})	[('LRRC61', 6.8245042954725), ('RGS3', 5.979333550228706), ('GATA4', 10.00217617232389), ('IRF1', 1.0), ('CYP4F22', 6.332508228509189), ('ZBTB21', 6.695363221441252)]	703
234	IRF1	tfdimers__MD00007	0.14698834728376825	5.243625315376998	4.48981e-13	1.0	gene is annotated for similar motif transfac_pro__M07216 ('V$IRF1_05: IRF1'; q-value = 4.49e-13)	frozenset({'top50', 'hg38_10kbp_up_10kbp_down_full_tx_v10_clust.genes_vs_motifs.rankings', 'activating'})	[('GATA4', 10.00217617232389), ('RGS3', 5.979333550228706), ('AHNAK', 20.742663330979425), ('NFKBIA', 15.290747977362), ('CDH3', 10.427870178795787), ('ZBTB21', 6.695363221441252), ('CYP4F22', 6.332508228509189), ('B4GALT1', 7.997635131743173)]	1095
235	IRF1	tfdimers__MD00138	0.1574922041687182	5.724944089406782	0.0	1.0	gene is directly annotated	frozenset({'top50', 'hg38_10kbp_up_10kbp_down_full_tx_v10_clust.genes_vs_motifs.rankings', 'activating'})	[('CAPN2', 6.6739045594097215), ('SDC4', 6.322594695406428), ('LRRC61', 6.8245042954725), ('ZBTB21', 6.695363221441252), ('GATA4', 10.00217617232389)]	378
236	IRF1	tfdimers__MD00208	0.14326276054488757	5.07290756271331	0.0	1.0	gene is directly annotated	frozenset({'top50', 'hg38_10kbp_up_10kbp_down_full_tx_v10_clust.genes_vs_motifs.rankings', 'activating'})	[('TNFAIP3', 18.71577854787613), ('CTSS', 7.420087770599698), ('BIRC3', 13.699580858337583), ('NFKBIA', 15.290747977362), ('NFKBID', 7.247657833849924), ('EPSTI1', 9.845847681727758), ('GATA4', 10.00217617232389), ('NFKB1', 17.115736957609705), ('NFKB2', 7.102894384472467), ('RASSF5', 10.604086474805731), ('TNFAIP2', 17.33657556255744), ('SDC4', 6.322594695406428), ('RIPK2', 6.329518724786633), (…	2357
237	IRF1	tfdimers__MD00342	0.14009519120301986	4.927759869919953	0.0	1.0	gene is directly annotated	frozenset({'top50', 'hg38_10kbp_up_10kbp_down_full_tx_v10_clust.genes_vs_motifs.rankings', 'activating'})	[('LRRC61', 6.8245042954725), ('RASSF5', 10.604086474805731), ('IER3', 10.819287640098343), ('TNFAIP2', 17.33657556255744), ('KCNMA1-AS1', 5.600213679501502), ('ZBTB21', 6.695363221441252), ('CAPN2', 6.6739045594097215), ('GATA4', 10.00217617232389)]	779
238	IRF1	tfdimers__MD00527	0.10492368291482028	3.316094037504598	0.0	1.0	gene is directly annotated	frozenset({'top50', 'hg38_10kbp_up_10kbp_down_full_tx_v10_clust.genes_vs_motifs.rankings', 'activating'})	[('RGS3', 5.979333550228706), ('CSRNP1', 6.995051594581226), ('APOL2', 7.669021086696277), ('NFKB1', 17.115736957609705), ('CDH3', 10.427870178795787), ('PLCG1-AS1', 5.819427437493393), ('TNFAIP2', 17.33657556255744)]	606
239	IRF8	tfdimers__MD00602	0.09956047123248189	3.462020364237642	4.92907e-06	1.0	gene is annotated for similar motif tfdimers__MD00414 ('M00972_forward_9_M01307_forward dimer: IRF / POU5F1'; q-value = 4.93e-06)	frozenset({'top50', 'hg38_10kbp_up_10kbp_down_full_tx_v10_clust.genes_vs_motifs.rankings', 'activating'})	[('RASGRP2', 5.47650693797991), ('CFHR4', 7.01535530979872), ('SYT12', 2.1373833837102727), ('IL1R1', 8.159284863886691), ('ERF', 2.184236630578696), ('DTX1', 3.312970431296002), ('SNAP23', 4.134234725767104)]	1076
240	IRF8	tfdimers__MD00466	0.09343589004575423	3.159737256376433	7.00608e-09	1.0	gene is annotated for similar motif hocomoco__IRF8_HUMAN.H11MO.0.B ('IRF8_HUMAN'; q-value = 7.01e-09)	frozenset({'top50', 'hg38_10kbp_up_10kbp_down_full_tx_v10_clust.genes_vs_motifs.rankings', 'activating'})	[('PLS3', 6.711153737840178), ('ACTR3', 2.2388633912267557), ('SLC37A1', 5.780672809843933), ('INTS9', 3.241226670491412)]	203
241	JUN	tfdimers__MD00002	0.07900972427375677	3.0097872216086237	1.5051e-06	1.0	gene is annotated for similar motif tfdimers__MD00165 ('M01712_reverse_5_M00925_forward dimer: CRX / AP-1'; q-value = 1.51e-06)	frozenset({'top50', 'hg38_10kbp_up_10kbp_down_full_tx_v10_clust.genes_vs_motifs.rankings', 'activating'})	[('FDPS', 15.909887545284343), ('GATM', 12.197901174528878), ('MFSD2A', 19.0912844917724), ('NDUFAF6', 16.603209400477134), ('HSPD1', 11.595534055530894), ('AVPR1A', 16.182281088449876), ('ZNF385D-AS2', 16.82783322641304), ('HSD17B13', 11.543041614870944), ('HMGCS1', 15.751954943940545), ('RHOB', 27.589350898778346), ('HSPE1', 15.355625014840356)]	2028
242	JUN	metacluster_188.1	0.08024064500246184	3.075825785895335	1.79231e-08	1.0	gene is annotated for similar motif tfdimers__MD00353 ('M01308_reverse_7_M00924_forward dimer: SOX4 / AP-1'; q-value = 1.79e-08)	frozenset({'top50', 'hg38_10kbp_up_10kbp_down_full_tx_v10_clust.genes_vs_motifs.rankings', 'activating'})	[('MT1X', 30.434418428391155), ('FHL2', 16.551519565968324), ('H3F3B', 15.487030195063127), ('XIST', 20.323598492829007), ('GATM', 12.197901174528878), ('TP53INP1', 11.64238392290715)]	558
243	JUND	metacluster_22.13	0.06922798661562114	3.195652547363177	9.30628e-06	1.0	gene is annotated for similar motif cisbp__M07820 ('JUND[gene ID: ENSG00000130522 species: Homo sapiens TF status: direct TF family: bZIP DBDs: bZIP_1]'; q-value = 9.31e-06)	frozenset({'top50', 'hg38_10kbp_up_10kbp_down_full_tx_v10_clust.genes_vs_motifs.rankings', 'activating'})	[('SERF2', 11.140601229224004), ('AHSG', 14.496353428236157), ('SEPHS2', 11.725404455336507), ('UGT2B10', 13.45490262506709), ('GSTA1', 22.618742648275035)]	627
244	JUND	tfdimers__MD00411	0.10663792843577609	5.53751949519117	4.39708e-06	1.0	motif similar to tfdimers__MD00314 ('M01250_forward_6_M00925_forward dimer: E2F1 / AP-1'; q-value = 4.4e-06) which is directly annotated	frozenset({'top50', 'hg38_10kbp_up_10kbp_down_full_tx_v10_clust.genes_vs_motifs.rankings', 'activating'})	[('TMBIM6', 10.40242601465585), ('APOA1', 31.32352831915194), ('RPS4X', 13.540018802222296), ('TM7SF2', 10.410080735405732), ('JUND', 1.0)]	560
245	JUND	tfdimers__MD00041	0.07016248153618906	3.254152044045423	3.35706e-07	1.0	motif similar to tfdimers__MD00479 ('M01127_forward_9_M00925_forward dimer: ISL1 / AP-1'; q-value = 3.36e-07) which is directly annotated	frozenset({'top50', 'hg38_10kbp_up_10kbp_down_full_tx_v10_clust.genes_vs_motifs.rankings', 'activating'})	[('FTL', 12.055547872490957), ('AMBP', 15.756026136322683), ('CES1', 21.92502736014169), ('SCD', 15.605386155009953)]	382
246	JUND	tfdimers__MD00172	0.07231784885298284	3.3890783025222166	1.81869e-09	1.0	gene is annotated for similar motif tfdimers__MD00475 ('M01230_reverse_5_M00924_forward dimer: ZNF333 / AP-1'; q-value = 1.82e-09)	frozenset({'top50', 'hg38_10kbp_up_10kbp_down_full_tx_v10_clust.genes_vs_motifs.rankings', 'activating'})	[('METTL7A', 11.118805554053974), ('CES1', 21.92502736014169), ('RPL3', 9.61142884282335), ('PGLYRP2', 15.166922849699471)]	424
247	MAF	tfdimers__MD00430	0.08902913925070498	3.4427449661475413	1.45726e-06	1.0	gene is annotated for similar motif tfdimers__MD00476 ('M01216_reverse_6_M00983_forward dimer: FOXO1 / MAF'; q-value = 1.46e-06)	frozenset({'top50', 'hg38_10kbp_up_10kbp_down_full_tx_v10_clust.genes_vs_motifs.rankings', 'activating'})	[('MCF2L', 2.688945286859674), ('NUPR1', 4.16271004010233), ('MAF', 1.0), ('SERPINB6', 3.893314103854357), ('SLC9A3R2', 4.483531103725864), ('THRSP', 4.891441002972794), ('MEIS1', 4.405013859387904), ('ARFRP1', 2.8950850633882075), ('SEC11C', 3.41320316146866), ('GOLGA8A', 4.009912533253089), ('PLEKHA4', 3.1257914705271914), ('COPS3', 2.700643628066737)]	3047
248	MAF	tfdimers__MD00100	0.09388008594064724	3.6981504108938434	3.13841e-12	1.0	gene is annotated for similar motif tfdimers__MD00476 ('M01216_reverse_6_M00983_forward dimer: FOXO1 / MAF'; q-value = 3.14e-12)	frozenset({'top50', 'hg38_10kbp_up_10kbp_down_full_tx_v10_clust.genes_vs_motifs.rankings', 'activating'})	[('PCYOX1', 3.2426024291930062), ('CNPPD1', 2.71101849890904), ('MEIS1', 4.405013859387904), ('CNP', 3.6425153180393), ('APOA2', 3.1347073677660235), ('RNASE1', 2.672045107944266)]	702
249	MAFB	metacluster_22.37	0.09398509154615094	3.9643925022522457	9.82342e-06	1.0	gene is annotated for similar motif cisbp__M04040 ('MAFB[gene ID: ENSG00000204103 species: Homo sapiens TF status: direct TF family: bZIP DBDs: bZIP_1]'; q-value = 9.82e-06)	frozenset({'top50', 'hg38_10kbp_up_10kbp_down_full_tx_v10_clust.genes_vs_motifs.rankings', 'activating'})	[('SLC25A10', 6.616896096624629), ('RGS16', 4.906910864096168), ('ZBTB38', 6.483211773573895), ('CYP3A4', 10.229287435041218), ('FMN1', 14.749327940831291)]	596
250	MAFB	metacluster_22.34	0.1078114801964893	4.732126103399912	5.83718e-06	1.0	gene is annotated for similar motif cisbp__M04040 ('MAFB[gene ID: ENSG00000204103 species: Homo sapiens TF status: direct TF family: bZIP DBDs: bZIP_1]'; q-value = 5.84e-06)	frozenset({'top50', 'hg38_10kbp_up_10kbp_down_full_tx_v10_clust.genes_vs_motifs.rankings', 'activating'})	[('ACER3', 6.818857998003076), ('C1orf198', 9.260800679951208), ('PDCL', 5.169491474473202), ('PRSS23', 4.718127976872284), ('SFRP4', 7.307533370453241), ('SLCO1B7', 7.01475417337063), ('EVI5L', 8.170658016427911), ('RGS16', 4.906910864096168), ('SLC6A1-AS1', 12.146678909290422), ('PERP', 5.073838795266987), ('TMEM30A', 5.387380871820333)]	2206
251	MAFB	metacluster_22.16	0.08709766067809419	3.581956261183657	2.82992e-06	0.972136	gene is orthologous to ENSMUSG00000074622 in M. musculus (identity = 97%) which is annotated for similar motif homer__WNTGCTGASTCAGCANWTTY_MafB ('MafB(bZIP)/BMM-Mafb-ChIP-Seq(GSE75722)/Homer'; q-value = 2.83e-06)	frozenset({'top50', 'hg38_10kbp_up_10kbp_down_full_tx_v10_clust.genes_vs_motifs.rankings', 'activating'})	[('ZBTB38', 6.483211773573895), ('SLC25A10', 6.616896096624629), ('RALA', 5.493283989999456), ('PDCL', 5.169491474473202), ('C1orf198', 9.260800679951208), ('ATG16L1', 4.686512844548015), ('DHX35', 4.673228972184608), ('TTR', 12.227895782197033), ('RGS16', 4.906910864096168), ('CRYM', 4.727528825951925)]	2376
252	MAFB	tfdimers__MD00206	0.0947923465356738	4.009216700083227	2.64648e-06	1.0	gene is annotated for similar motif tfdimers__MD00476 ('M01216_reverse_6_M00983_forward dimer: FOXO1 / MAF'; q-value = 2.65e-06)	frozenset({'top50', 'hg38_10kbp_up_10kbp_down_full_tx_v10_clust.genes_vs_motifs.rankings', 'activating'})	[('FASN', 6.462681944785075), ('EVI5L', 8.170658016427911), ('MAFB', 1.0), ('LAMA3', 7.319525820640018), ('GPAM', 10.037194035254537), ('GLUL', 11.483003363481613), ('VTI1B', 4.992833481572992), ('SCD', 4.930997733578422), ('DHX35', 4.673228972184608), ('ZBTB38', 6.483211773573895), ('AACS', 15.788397668240847), ('CYP3A4', 10.229287435041218)]	3351
253	MAFB	metacluster_22.36	0.0767922778331215	3.0097324590860177	1.57571e-06	1.0	gene is annotated for similar motif cisbp__M04040 ('MAFB[gene ID: ENSG00000204103 species: Homo sapiens TF status: direct TF family: bZIP DBDs: bZIP_1]'; q-value = 1.58e-06)	frozenset({'top50', 'hg38_10kbp_up_10kbp_down_full_tx_v10_clust.genes_vs_motifs.rankings', 'activating'})	[('CYP3A4', 10.229287435041218), ('ZBTB38', 6.483211773573895), ('C1orf198', 9.260800679951208), ('RMND5B', 5.779049144019541), ('EVI5L', 8.170658016427911)]	650
254	MAFB	tfdimers__MD00043	0.08170451032255849	3.2824924714192263	1.16856e-06	1.0	gene is annotated for similar motif tfdimers__MD00530 ('M00983_forward_1_M00192_forward dimer: MAF / GR'; q-value = 1.17e-06)	frozenset({'top50', 'hg38_10kbp_up_10kbp_down_full_tx_v10_clust.genes_vs_motifs.rankings', 'activating'})	[('PRSS23', 4.718127976872284), ('RALA', 5.493283989999456), ('MAFB', 1.0), ('CYP1A2', 5.724642980694839), ('PRB2', 8.82980678042079), ('MROH9', 8.582848828939932), ('C1orf198', 9.260800679951208)]	929
255	MAFB	metacluster_22.39	0.08744117343959328	3.601030387920245	2.85708e-07	1.0	motif similar to transfac_pro__M07296 ('V$MAF_Q4: MAF'; q-value = 2.86e-07) which is directly annotated	frozenset({'top50', 'hg38_10kbp_up_10kbp_down_full_tx_v10_clust.genes_vs_motifs.rankings', 'activating'})	[('TMEM30A', 5.387380871820333), ('OGFR', 6.898592759401998), ('GLUL', 11.483003363481613), ('ZNF490', 10.629844653707512), ('RALA', 5.493283989999456), ('CRYM', 4.727528825951925)]	840
256	MAFB	metacluster_22.40	0.07933427226821477	3.1508809969367695	3.68973e-08	1.0	motif similar to transfac_pro__M07296 ('V$MAF_Q4: MAF'; q-value = 3.69e-08) which is directly annotated	frozenset({'top50', 'hg38_10kbp_up_10kbp_down_full_tx_v10_clust.genes_vs_motifs.rankings', 'activating'})	[('RALA', 5.493283989999456), ('CRYM', 4.727528825951925), ('PRSS23', 4.718127976872284), ('GLUL', 11.483003363481613), ('PPP1CB', 5.002646692113552), ('LAMA3', 7.319525820640018), ('EVI5L', 8.170658016427911), ('TTR', 12.227895782197033), ('VTI1B', 4.992833481572992), ('RMND5B', 5.779049144019541), ('FASN', 6.462681944785075), ('SLC25A10', 6.616896096624629)]	2831
257	MAFG	tfdimers__MD00061	0.08562284588872476	3.308347552656568	3.09448e-07	1.0	gene is annotated for similar motif tfdimers__MD00238 ('M01250_forward_3_M00983_forward dimer: E2F1 / MAF'; q-value = 3.09e-07)	frozenset({'top50', 'hg38_10kbp_up_10kbp_down_full_tx_v10_clust.genes_vs_motifs.rankings', 'activating'})	[('DEFB1', 7.699267016726064), ('GRK3', 16.799900659865354), ('PLCXD2', 3.0023593464628795), ('STAT4', 2.826966346917484), ('APOL2', 4.884441408421739), ('ABCC1', 3.5468701058057053)]	885
258	MAFG	metacluster_22.21	0.09309043164286887	3.7087427474531265	6.86941e-10	1.0	gene is annotated for similar motif transfac_public__M00284 ('V$TCF11MAFG_01: TCF11:MafG'; q-value = 6.87e-10)	frozenset({'top50', 'hg38_10kbp_up_10kbp_down_full_tx_v10_clust.genes_vs_motifs.rankings', 'activating'})	[('PLCXD2', 3.0023593464628795), ('LRRC1', 2.524159408971619), ('DEFB1', 7.699267016726064), ('FMNL2', 12.22464445396632), ('IFRD1', 5.411088859565019), ('DAPK2', 3.4495060508001427), ('DKC1', 2.470469686275845), ('GRK3', 16.799900659865354), ('PYGB', 2.79474090802344), ('STAT4', 2.826966346917484), ('CLEC19A', 1.9797776860544325), ('TXNRD1', 10.47182486303361), ('YPEL2', 5.387521749466166)]	2838
259	MAFG	metacluster_22.30	0.09156408993927458	3.626903729615588	5.38479e-15	1.0	motif similar to dbtfbs__MAFG_K562_ENCSR818DQV_merged_N1 ('MAFG (human, K562, ENCSR818DQV, merged N1)'; q-value = 5.38e-15) which is directly annotated	frozenset({'top50', 'hg38_10kbp_up_10kbp_down_full_tx_v10_clust.genes_vs_motifs.rankings', 'activating'})	[('DAPK2', 3.4495060508001427), ('ZDHHC18', 4.858329180898534), ('GRK3', 16.799900659865354), ('NALT1', 1.7582994114315638), ('PLCXD2', 3.0023593464628795)]	703
260	MAFG	metacluster_22.12	0.08411291646151321	3.227388524258143	2.43963e-18	1.0	gene is annotated for similar motif dbtfbs__MAFG_K562_ENCSR818DQV_merged_N1 ('MAFG (human, K562, ENCSR818DQV, merged N1)'; q-value = 2.44e-18)	frozenset({'top50', 'hg38_10kbp_up_10kbp_down_full_tx_v10_clust.genes_vs_motifs.rankings', 'activating'})	[('DAB2IP', 2.6179088900483958), ('DEFB1', 7.699267016726064), ('APOL2', 4.884441408421739), ('LRRC1', 2.524159408971619), ('PYGB', 2.79474090802344)]	708
261	MEIS2	swissregulon__hs__MEIS2	0.10427017590976231	3.5045696625093035	0.0	1.0	gene is directly annotated	frozenset({'top50', 'hg38_10kbp_up_10kbp_down_full_tx_v10_clust.genes_vs_motifs.rankings', 'activating'})	[('USP30', 6.293264420866778), ('PLCL2', 7.695069616471989), ('AFF3', 11.283870299651428), ('MEIS2', 1.0), ('HUS1', 6.793247823772719), ('TC2N', 7.826621896612229), ('HNF1B', 5.944826988791523), ('STEAP3', 7.110735561051303), ('FGB', 7.8419766424406), ('IL7', 11.690760899095295), ('HEATR5A', 6.212112909986788), ('PINK1-AS', 12.974947557205804), ('DBF4', 6.194931694382093), ('PHTF1', 7.11564276433…	2772
262	MEIS2	taipale_tf_pairs__MEIS2_ONECUT2_NTGACAGNTAATCRATAN_CAP	0.09874781791325365	3.2355953853654307	0.0	1.0	gene is directly annotated	frozenset({'top50', 'hg38_10kbp_up_10kbp_down_full_tx_v10_clust.genes_vs_motifs.rankings', 'activating'})	[('FGL1', 11.627669316193517), ('C15orf41', 9.909113619107336), ('PHTF1', 7.115642764339821), ('EHBP1L1', 5.882509949819548)]	299
263	MYBL2	taipale__MYBL2_DBD_ACCGTTARRACCGTTA_repr	0.07148244759420472	3.1177558983894103	0.0	1.0	gene is directly annotated	frozenset({'top50', 'hg38_10kbp_up_10kbp_down_full_tx_v10_clust.genes_vs_motifs.rankings', 'activating'})	[('NCAPG', 6.12581833911362), ('CENPU', 8.55106965295715), ('E2F2', 8.356787189454934), ('ANK1', 6.352395485493818), ('XRCC2', 5.227846046167914), ('OSBPL3', 12.880814876414282), ('BUB1B', 6.820278938212286), ('SPC25', 11.95818417087111)]	1432
264	MYCN	tfdimers__MD00574	0.07704025110782865	3.223971417502159	1.455e-06	1.0	motif similar to tfdimers__MD00132 ('M01808_reverse_4_M01104_forward dimer: NMYC / MOVO-B'; q-value = 1.46e-06) which is directly annotated	frozenset({'top50', 'hg38_10kbp_up_10kbp_down_full_tx_v10_clust.genes_vs_motifs.rankings', 'activating'})	[('GNPTG', 3.6229831960163694), ('CTSA', 2.732214318460225), ('CST3', 2.6433187592872813), ('FKBP11', 2.871554497876231), ('POU6F2', 2.6918749919746614), ('TMEM167A', 4.68714790999941)]	977
265	MYCN	tfdimers__MD00016	0.07977904972919744	3.383939806432523	0.0	1.0	gene is directly annotated	frozenset({'top50', 'hg38_10kbp_up_10kbp_down_full_tx_v10_clust.genes_vs_motifs.rankings', 'activating'})	[('ANOS1', 2.900254495569977), ('SPARC', 3.88300644198876), ('ALKBH5', 2.837003835009408), ('NFE2L1', 4.777192782767436), ('LINC01118', 3.461401921656149), ('CST3', 2.6433187592872813), ('ETV5', 2.819695721118952)]	1151
266	MZF1	tfdimers__MD00505	0.09754044862766652	3.8492662318268347	3.99293e-07	1.0	gene is annotated for similar motif tfdimers__MD00209 ('M00083_forward_6_M00471_forward dimer: MZF1 / TBP'; q-value = 3.99e-07)	frozenset({'top50', 'hg38_10kbp_up_10kbp_down_full_tx_v10_clust.genes_vs_motifs.rankings', 'activating'})	[('ROBO1', 2.446602627036737), ('BOK', 5.363255561175857), ('HAUS1', 8.355134775646132), ('SEMA6A', 2.6151993793867665), ('ZNF540', 2.6579585145726963)]	588
267	MZF1	tfdimers__MD00158	0.09223317646250558	3.557591142693462	2.94545e-07	1.0	gene is annotated for similar motif tfdimers__MD00057 ('M00083_forward_8_M01872_forward dimer: MZF1 / DBP'; q-value = 2.95e-07)	frozenset({'top50', 'hg38_10kbp_up_10kbp_down_full_tx_v10_clust.genes_vs_motifs.rankings', 'activating'})	[('MPG', 3.705794421061418), ('RFT1', 2.3075740132307283), ('ZNF7', 3.044361120194276), ('POLM', 3.193796416923541), ('ANKFN1', 2.3171071164770174), ('CDIPT', 2.652161009824694), ('TMEM63B', 2.2317026215027487), ('LYZ', 3.423949424513875), ('BOK', 5.363255561175857), ('TUBGCP2', 2.473057150579595), ('NUP50', 2.287639385695578), ('CEP85', 4.00955688654285), ('SEMA6A', 2.6151993793867665), ('GNL2',…	3932
268	NFATC1	metacluster_190.4	0.1217982966152299	3.4336105213040495	0.0	1.0	gene is directly annotated	frozenset({'top50', 'hg38_10kbp_up_10kbp_down_full_tx_v10_clust.genes_vs_motifs.rankings', 'activating'})	[('DAPK2', 5.48047226475775), ('UCK2', 4.232707411637698), ('SLC16A9', 4.702810117773814), ('TIMP1', 6.969263237345033), ('CDK2AP1', 6.442299997300528), ('TRIM22', 4.157114491317346), ('TNFRSF21', 10.33486123592461), ('CDH2', 6.592283428690524), ('MAP4K4', 6.133705637226875), ('PTPRU', 5.039160304837394), ('TGFBR1', 20.944604968927077), ('TGIF1', 3.749357525831671), ('GOLM1', 11.006223192519569),…	3009
269	NFE2L2	metacluster_12.2	0.10890437351486738	3.9672291731468405	2.61449e-06	1.0	motif similar to dbtfbs__NFE2L2_representative_N1 ('NFE2L2 (human, representative N1)'; q-value = 2.61e-06) which is directly annotated	frozenset({'top50', 'hg38_10kbp_up_10kbp_down_full_tx_v10_clust.genes_vs_motifs.rankings', 'activating'})	[('IPO11', 5.973118780744848), ('ARL13B', 4.546846103133148), ('ATG4B', 5.597305652293361), ('OSMR-AS1', 6.371869780846745), ('NECAP1', 4.973842414105962), ('B3GNT5', 7.580532645489069), ('PCSK5', 8.234623579589275)]	1008
270	NFE2L2	metacluster_22.35	0.09177316806884593	3.1051139896540323	4.26075e-07	1.0	gene is annotated for similar motif homer__AWWWTGCTGAGTCAT_NFE2L2 ('NFE2L2(bZIP)/HepG2-NFE2L2-ChIP-Seq(Encode)/Homer'; q-value = 4.26e-07)	frozenset({'top50', 'hg38_10kbp_up_10kbp_down_full_tx_v10_clust.genes_vs_motifs.rankings', 'activating'})	[('PRRG4', 5.696628857052824), ('NFE2L2', 1.0), ('DDAH1', 4.599547552776471), ('MAPK8IP1', 7.15052036704606), ('DEFB1', 9.256893374401695), ('FGFR3', 4.639168619241732), ('TRAM2', 4.938367106646089)]	924
271	NFE2L2	metacluster_22.30	0.12027165885299596	4.539279360506642	0.0	1.0	gene is directly annotated	frozenset({'top50', 'hg38_10kbp_up_10kbp_down_full_tx_v10_clust.genes_vs_motifs.rankings', 'activating'})	[('DEAF1', 9.935026390911142), ('STXBP6', 6.645707416479158), ('FGFR3', 4.639168619241732), ('PACS1', 7.664966128766919), ('MIR646HG', 5.412307736442053), ('TRAM2', 4.938367106646089), ('B4GALT1', 15.734360449757109), ('ABCC1', 7.2302148552290975), ('DAB2IP', 5.500195238664813), ('DEFB1', 9.256893374401695), ('SDC4', 13.448904204201162), ('POU5F2', 4.808578963849233)]	1828
272	NFIC	tfdimers__MD00448	0.09486778463231674	3.4279176953782415	7.014e-06	1.0	gene is annotated for similar motif tfdimers__MD00601 ('M00806_forward_14_M01292_forward dimer: NF-1 / HOXA13'; q-value = 7.01e-06)	frozenset({'top50', 'hg38_10kbp_up_10kbp_down_full_tx_v10_clust.genes_vs_motifs.rankings', 'activating'})	[('KLC1', 24.600983770185834), ('PPARA', 20.33991222722545), ('PPP6R2', 22.93071962019981), ('NECTIN2', 24.741839980511124), ('PC', 21.526056022574288), ('INSR', 52.52477133142573), ('CUX1', 24.38550710950864)]	665
273	NFIC	tfdimers__MD00228	0.09059576563269325	3.2075173332907916	6.85051e-06	1.0	gene is annotated for similar motif tfdimers__MD00311 ('M00217_forward_-4_M00806_forward dimer: USF / NF-1'; q-value = 6.85e-06)	frozenset({'top50', 'hg38_10kbp_up_10kbp_down_full_tx_v10_clust.genes_vs_motifs.rankings', 'activating'})	[('PPP6R2', 22.93071962019981), ('PPARA', 20.33991222722545), ('CAMKK2', 23.77461068987082), ('SERPINF2', 25.0875571688496), ('NFIC', 1.0), ('PC', 21.526056022574288)]	633
274	NFIC	tfdimers__MD00229	0.09046543284965389	3.2007932544474453	1.10495e-07	1.0	motif similar to tfdimers__MD00139 ('M00791_reverse_8_M00193_forward dimer: HNF3 / NF-1'; q-value = 1.1e-07) which is directly annotated	frozenset({'top50', 'hg38_10kbp_up_10kbp_down_full_tx_v10_clust.genes_vs_motifs.rankings', 'activating'})	[('CAMKK2', 23.77461068987082), ('CUX1', 24.38550710950864), ('SHROOM1', 20.73770381091697), ('ZMIZ1', 21.80136143983733), ('PPARA', 20.33991222722545)]	379
275	NFKB1	transfac_pro__M01239	0.20030484930387504	3.8246867006028133	3.97437e-06	0.869969	gene is orthologous to ENSMUSG00000028163 in M. musculus (identity = 86%) which is annotated for similar motif swissregulon__mm__Nfkb1 ('mm__Nfkb1'; q-value = 3.97e-06)	frozenset({'top50', 'hg38_10kbp_up_10kbp_down_full_tx_v10_clust.genes_vs_motifs.rankings', 'activating'})	[('HIVEP2', 26.228618684156604), ('DTNA', 29.34889358665965), ('RDX', 19.938508392198656), ('NFKB1', 1.0), ('OTUD4', 25.45629485584483), ('JAK1', 18.806062413328444), ('KLHL29', 19.054270353834085), ('ARHGAP12', 23.85250299588268), ('ESYT2', 21.38727039675853), ('EPS8', 29.25570643506706), ('CYLD', 27.77542104253325), ('USP12', 20.47191610974639), ('ELOVL5', 29.56346414404906), ('SRGAP1', 22.3074…	3278
276	NFKB1	transfac_pro__M08891	0.1732455451145542	3.149903664549788	2.19577e-06	1.0	gene is annotated for similar motif transfac_pro__M01223 ('V$P50P50_Q3: P50:P50'; q-value = 2.2e-06)	frozenset({'top50', 'hg38_10kbp_up_10kbp_down_full_tx_v10_clust.genes_vs_motifs.rankings', 'activating'})	[('DTNA', 29.34889358665965), ('RDX', 19.938508392198656), ('HIVEP2', 26.228618684156604), ('OTUD4', 25.45629485584483), ('NFKB1', 1.0), ('CYLD', 27.77542104253325), ('USP12', 20.47191610974639), ('KLHL29', 19.054270353834085), ('JAK1', 18.806062413328444), ('ARHGAP12', 23.85250299588268), ('SRGAP1', 22.30744175825949), ('ESYT2', 21.38727039675853), ('ELOVL5', 29.56346414404906), ('REL', 39.80100…	4789
277	NFKB1	metacluster_5.1	0.1896194097866055	3.5582218547746733	0.0	1.0	gene is directly annotated	frozenset({'top50', 'hg38_10kbp_up_10kbp_down_full_tx_v10_clust.genes_vs_motifs.rankings', 'activating'})	[('DTNA', 29.34889358665965), ('NFKB1', 1.0), ('RDX', 19.938508392198656), ('HIVEP2', 26.228618684156604), ('JAK1', 18.806062413328444), ('USP12', 20.47191610974639), ('ARHGAP12', 23.85250299588268), ('OTUD4', 25.45629485584483), ('ESYT2', 21.38727039675853), ('EPS8', 29.25570643506706)]	636
278	NR2C1	metacluster_196.2	0.09731606901536817	4.038022280509903	0.0	1.0	gene is directly annotated	frozenset({'top50', 'hg38_10kbp_up_10kbp_down_full_tx_v10_clust.genes_vs_motifs.rankings', 'activating'})	[('MMAA', 3.533723807623331), ('EML5', 3.210596484971839), ('B4GALT4', 3.3401815902427763), ('C2orf42', 3.343141661322116), ('RNF170', 5.002513489808515), ('TMEM68', 2.965576746213321), ('MANBAL', 3.4270671879924954), ('NR2C1', 1.0), ('SPEN', 4.35494272452475), ('PRPF4B', 3.051627743745319), ('RGS7', 3.7697198896374746), ('LAMTOR4', 3.236927183251336), ('HHAT', 3.705461357701455), ('GGA1', 2.7179…	3518
279	NR3C1	tfdimers__MD00364	0.15927043863592577	3.455403485011459	1.05251e-07	1.0	gene is annotated for similar motif tfdimers__MD00422 ('M00446_reverse_4_M00192_forward dimer: Spz1 / GR'; q-value = 1.05e-07)	frozenset({'top50', 'hg38_10kbp_up_10kbp_down_full_tx_v10_clust.genes_vs_motifs.rankings', 'activating'})	[('AHR', 8.49697700448769), ('CNKSR3', 7.963810491877662), ('LRRC8D', 16.418589453776313), ('APBB2', 15.983573507401772), ('PDE4D', 13.551926808114272), ('VGLL4', 11.430411558515695), ('PPM1K', 7.802140726202969), ('MYRIP', 9.424810935401366), ('CNOT6L', 9.90675405178275), ('PTPRM', 8.088592461767194)]	921
280	NR4A1	taipale_cyt_meth__NR4A1_NAAAGGTCAN_eDBD_1	0.0867478003981761	3.1614891544606074	0.0	1.0	gene is directly annotated	frozenset({'top50', 'hg38_10kbp_up_10kbp_down_full_tx_v10_clust.genes_vs_motifs.rankings', 'activating'})	[('NR4A2', 7.784525069264692), ('PPP2R2A', 6.664902781547059), ('GSTA2', 4.68352272429959), ('FOS', 3.5661346074044213), ('FOSB', 14.705828779705788), ('DCXR', 4.0690403980990855), ('TWF1', 4.006428950240212), ('OAT', 6.493576012999933), ('NR4A1', 1.0)]	1546
281	OTUD4	hdpi__OTUD4	0.17626784835056622	3.2191844801720557	0.0	1.0	gene is directly annotated	frozenset({'top50', 'hg38_10kbp_up_10kbp_down_full_tx_v10_clust.genes_vs_motifs.rankings', 'activating'})	[('DTNA', 20.92551510502533), ('ITGB1', 23.260589263960387), ('NFKB1', 27.793365012286937), ('OTUD4', 1.0), ('KIAA1217', 22.487915170562037), ('ARHGAP12', 15.687960068017835), ('TSC22D2', 17.560319837642275), ('EPS8', 13.502663284074876), ('RPS6KA3', 24.88991668368448), ('ZSWIM6', 21.375423455804945), ('ATP8B1', 26.64195597632916), ('USP12', 13.035640641078228), ('SMG7', 23.640951369412274), ('LA…	1260
282	PPARG	tfdimers__MD00585	0.12505619420718	3.0171192949738126	8.24905e-08	1.0	motif similar to tfdimers__MD00536 ('M01270_forward_3_M01871_forward dimer: PPARG / COE1'; q-value = 8.25e-08) which is directly annotated	frozenset({'top50', 'hg38_10kbp_up_10kbp_down_full_tx_v10_clust.genes_vs_motifs.rankings', 'activating'})	[('ITGB1', 15.982298457506957), ('PPARG', 1.0), ('UGCG', 6.186017771307441), ('TSC22D2', 7.769091554447654), ('GNAQ', 7.811372777495686), ('KIF21A', 8.122399782589723), ('ZSWIM6', 8.32941895227181)]	407
283	RARA	tfdimers__MD00265	0.10126960680875009	3.0036126876383604	7.25894e-07	1.0	gene is annotated for similar motif tfdimers__MD00319 ('M00074_forward_7_M00963_reverse dimer: c-Ets-1(p54) / T3R'; q-value = 7.26e-07)	frozenset({'top50', 'hg38_10kbp_up_10kbp_down_full_tx_v10_clust.genes_vs_motifs.rankings', 'activating'})	[('SPIRE2', 1.7597919059985292), ('ARHGEF10L', 2.090859722953812), ('ZBED4', 4.767172310124605), ('NEAT1', 2.729076756365041), ('CSRP2', 2.408463032157868), ('BTBD2', 1.834052158457092), ('LRP11', 5.282769334897569)]	929
284	RFX1	taipale_tf_pairs__HOXB2_RFX5_TAATKRNNNNGCAAC_CAP_repr	0.1164626855173384	4.107442800123957	1.33104e-06	1.0	motif similar to swissregulon__hs__RFX1 ('hs__RFX1'; q-value = 1.33e-06) which is directly annotated	frozenset({'top50', 'hg38_10kbp_up_10kbp_down_full_tx_v10_clust.genes_vs_motifs.rankings', 'activating'})	[('GEMIN8', 2.662421399633025), ('NPTN', 3.029434322276336), ('SNRPD1', 6.16531110239013), ('MTERF1', 3.095279780505698), ('SLC17A5', 5.587531807978019), ('INPP1', 3.568181337731034)]	789
285	RFX2	tfdimers__MD00136	0.13783449555150973	3.434985742921831	5.40619e-06	1.0	gene is annotated for similar motif tfdimers__MD00351 ('M01665_forward_5_M00975_forward dimer: IRF-8 / RFX'; q-value = 5.41e-06)	frozenset({'top50', 'hg38_10kbp_up_10kbp_down_full_tx_v10_clust.genes_vs_motifs.rankings', 'activating'})	[('ANPEP', 3.5349429310080227), ('RFX2', 1.0), ('ALDH1L1', 3.8505693758497936), ('FGFR3', 3.400879812749296), ('PCGF3', 4.056323819236211), ('TLE4', 7.643594342794986), ('MAMLD1', 4.019560724634795)]	592
286	RFX2	tfdimers__MD00236	0.13182302222527567	3.214533169930048	4.24272e-06	1.0	motif similar to tfdimers__MD00351 ('M01665_forward_5_M00975_forward dimer: IRF-8 / RFX'; q-value = 4.24e-06) which is directly annotated	frozenset({'top50', 'hg38_10kbp_up_10kbp_down_full_tx_v10_clust.genes_vs_motifs.rankings', 'activating'})	[('AGRN', 10.21094665727519), ('SH3TC1', 3.2165723884356536), ('LAMB1', 14.029299928777244), ('MAMLD1', 4.019560724634795), ('SLC41A1', 5.390817902358507)]	265
287	RFX2	tfdimers__MD00347	0.14448146748651713	3.678743302201317	2.1781e-06	1.0	motif similar to tfdimers__MD00351 ('M01665_forward_5_M00975_forward dimer: IRF-8 / RFX'; q-value = 2.18e-06) which is directly annotated	frozenset({'top50', 'hg38_10kbp_up_10kbp_down_full_tx_v10_clust.genes_vs_motifs.rankings', 'activating'})	[('MAMLD1', 4.019560724634795), ('TLE4', 7.643594342794986), ('ALDH1L1', 3.8505693758497936), ('FGFR3', 3.400879812749296), ('MAP2K3', 3.298641487326323), ('FAM102A', 8.950533430050822)]	357
288	RHOXF2	tfdimers__MD00207	0.09430053680152754	3.3684859871970403	9.28233e-06	1.0	gene is annotated for similar motif swissregulon__hs__RHOXF2 ('hs__RHOXF2'; q-value = 9.28e-06)	frozenset({'top50', 'hg38_10kbp_up_10kbp_down_full_tx_v10_clust.genes_vs_motifs.rankings', 'activating'})	[('UNKL', 5.678638959654627), ('SDK1', 3.4574490182426074), ('KLHL9', 5.149698084888602), ('STAB2', 2.9421959266573867), ('MYCBP2-AS1', 3.498184822654452), ('XRCC3', 2.3697527840111343)]	798
289	RHOXF2	metacluster_9.24	0.0902294916597615	3.157724572730602	1.78028e-10	1.0	gene is annotated for similar motif swissregulon__hs__RHOXF2 ('hs__RHOXF2'; q-value = 1.78e-10)	frozenset({'top50', 'hg38_10kbp_up_10kbp_down_full_tx_v10_clust.genes_vs_motifs.rankings', 'activating'})	[('CHRD', 2.799155883366505), ('HIPK3', 3.0177183265805625), ('FKBP7', 3.223492152608579), ('CYB561', 2.474323728452178)]	398
290	RXRA	tfdimers__MD00036	0.11577688682563128	3.458620047521052	9.28658e-06	1.0	gene is annotated for similar motif tfdimers__MD00094 ('M00096_forward_4_M00964_reverse dimer: Pbx-1 / PXR, CAR, LXR, FXR'; q-value = 9.29e-06)	frozenset({'top50', 'hg38_10kbp_up_10kbp_down_full_tx_v10_clust.genes_vs_motifs.rankings', 'activating'})	[('FAM20C', 13.257262986242004), ('ASXL3', 8.700879372086375), ('RNF165', 9.39795447642144), ('RXRA', 1.0), ('SLC22A7', 9.50519747269568)]	379
291	SOX9	tfdimers__MD00075	0.09567611118571237	3.0424849105403338	5.30439e-06	1.0	motif similar to tfdimers__MD00494 ('M00471_forward_3_M01284_forward dimer: TBP / SOX9'; q-value = 5.3e-06) which is directly annotated	frozenset({'top50', 'hg38_10kbp_up_10kbp_down_full_tx_v10_clust.genes_vs_motifs.rankings', 'activating'})	[('DEFB1', 4.024754632025346), ('GNAO1', 3.943015241241328), ('B3GNT5', 6.31119611835516), ('HDAC7', 9.517626652420832), ('KCNJ16', 3.036057999457284)]	496
292	SOX9	tfdimers__MD00195	0.14373237545320264	5.272198824185749	4.68906e-06	1.0	motif similar to tfdimers__MD00494 ('M00471_forward_3_M01284_forward dimer: TBP / SOX9'; q-value = 4.69e-06) which is directly annotated	frozenset({'top50', 'hg38_10kbp_up_10kbp_down_full_tx_v10_clust.genes_vs_motifs.rankings', 'activating'})	[('PTOV1', 2.7005528567561865), ('HDAC7', 9.517626652420832), ('FUCA2', 3.6349622441263616), ('ABCC1', 7.409133338563894), ('INF2', 4.199712048905023), ('RASSF4', 3.1696992525203296), ('RRAS2', 3.234705693375528)]	692
293	SREBF2	tfdimers__MD00262	0.10918990934630869	4.0646095402479965	9.26951e-07	1.0	gene is annotated for similar motif tfdimers__MD00166 ('M00059_forward_9_M01177_forward dimer: YY1 / SREBP2'; q-value = 9.27e-07)	frozenset({'top50', 'hg38_10kbp_up_10kbp_down_full_tx_v10_clust.genes_vs_motifs.rankings', 'activating'})	[('SUN1', 35.03990818148066), ('EPB41', 30.248292072448592), ('HSD17B7', 41.47316028845181), ('FAM102A', 36.182555360396094), ('SH2B3', 27.797371955686856), ('C19orf12', 28.3663108708211), ('HMGCR', 40.57981788316321), ('SQLE', 32.19559010026993)]	863
294	STAT4	tfdimers__MD00198	0.10020267252928446	3.4984707552212724	4.32169e-07	1.0	motif similar to tfdimers__MD00372 ('M01735_reverse_2_M00777_forward dimer: PITX3 / STAT'; q-value = 4.32e-07) which is directly annotated	frozenset({'top50', 'hg38_10kbp_up_10kbp_down_full_tx_v10_clust.genes_vs_motifs.rankings', 'activating'})	[('DEFB1', 6.930356858109825), ('DOCK11', 9.260581723273283), ('GRK3', 16.701029016981803), ('STAT4', 1.0), ('PLA2G6', 10.79303648574304), ('SCART1', 5.788511555358967), ('ABCC1', 8.965986631066915)]	885
295	TBP	tfdimers__MD00215	0.0835645062506755	3.2224028975723114	3.12135e-11	1.0	gene is annotated for similar motif tfdimers__MD00018 ('M00971_forward_8_M00980_forward dimer: Ets / TBP'; q-value = 3.12e-11)	frozenset({'top50', 'hg38_10kbp_up_10kbp_down_full_tx_v10_clust.genes_vs_motifs.rankings', 'activating'})	[('TMLHE-AS1', 2.4762513850788053), ('ACTR1B', 3.618194612726948), ('EZH1', 2.6772036833403083), ('NRP1', 2.543254987274003), ('KCNC3', 2.19793994157336), ('ZNF585A', 2.9726053317685603), ('ZNF625', 5.315481883612691), ('USP1', 3.5263919089862323), ('OPLAH', 2.7857716548773475), ('ARHGAP10', 2.299519064535581), ('SRGAP2', 4.987966525195148), ('MOSPD1', 3.739121505090181)]	3260
296	TCF4	tfdimers__MD00016	0.10280328816389442	3.3083174259458263	4.43372e-07	1.0	gene is annotated for similar motif homer__SMCATCTGKH_TCF4 ('TCF4(bHLH)/SHSY5Y-TCF4-ChIP-Seq(GSE96915)/Homer'; q-value = 4.43e-07)	frozenset({'top50', 'hg38_10kbp_up_10kbp_down_full_tx_v10_clust.genes_vs_motifs.rankings', 'activating'})	[('HOXB3', 3.776120825301969), ('FYN', 4.000741573074084), ('PFN1', 4.010147287860268), ('CD74', 15.915818945043174), ('RELN', 14.406810257585878), ('MEF2C', 12.926977380209172), ('TSPAN8', 5.514659421137472), ('ADIRF', 6.03841483001138), ('TCF4', 1.0), ('ANK1', 4.703473203778034), ('SLC40A1', 5.132132190891233), ('NR2F1-AS1', 9.149207723846692), ('RHOBTB1', 4.102838325380207), ('ST6GALNAC3', 6.1…	1858
297	TEAD4	taipale_tf_pairs__TEAD4_CEBPD_RGWATGYNNTTRCGYAAN_CAP	0.0907777278273714	3.287695440297134	0.0	1.0	gene is directly annotated	frozenset({'top50', 'hg38_10kbp_up_10kbp_down_full_tx_v10_clust.genes_vs_motifs.rankings', 'activating'})	[('BCL2L1', 4.142102368602945), ('SLC22A18', 2.697990127185747), ('PKD2', 3.343774925553389), ('GRHL2', 3.078009394806678)]	254
298	THRB	tfdimers__MD00587	0.13435232162353092	3.1294552372055717	1.20551e-07	1.0	gene is annotated for similar motif tfdimers__MD00368 ('M00963_forward_3_M00378_forward dimer: T3R / Pax-4'; q-value = 1.21e-07)	frozenset({'top50', 'hg38_10kbp_up_10kbp_down_full_tx_v10_clust.genes_vs_motifs.rankings', 'activating'})	[('NCOA2', 24.915380239917265), ('NR3C2', 25.861623640088688), ('THRB', 1.0), ('MBD5', 28.00571165249097), ('ERBIN', 25.009058944948563), ('MBNL1', 24.76429811013553), ('SOX5', 29.749207711518384)]	434
299	YY1	metacluster_119.2	0.10013396997698465	3.822502490266823	1.00961e-09	1.0	motif similar to tfdimers__MD00250 ('M00789_reverse_9_M00059_forward dimer: GATA / YY1'; q-value = 1.01e-09) which is directly annotated	frozenset({'top50', 'hg38_10kbp_up_10kbp_down_full_tx_v10_clust.genes_vs_motifs.rankings', 'activating'})	[('MAEA', 3.8874935678246016), ('LEPR', 4.147346387466724), ('UBAP2L', 5.4327919712315484), ('ERAP1', 4.724543026481343), ('COX5A', 3.8024261564354593), ('MED16', 4.176950254536754)]	848
300	ZFX	metacluster_155.23	0.10098026050758695	3.0141622119883724	1.18657e-08	1.0	gene is annotated for similar motif transfac_pro__M01593 ('V$ZFX_01: Zfx'; q-value = 1.19e-08)	frozenset({'top50', 'hg38_10kbp_up_10kbp_down_full_tx_v10_clust.genes_vs_motifs.rankings', 'activating'})	[('ZFX', 1.0), ('PPM1A', 4.003278055622775), ('CEP112', 4.405058441290317), ('ABL1', 3.9833896937647695), ('ENOX1', 4.21075432881316), ('KIAA1841', 4.719972952766501), ('VDAC1', 4.097251061917308)]	676
301	ZFX	metacluster_182.10	0.11038001879951659	3.441825949697828	0.0	1.0	gene is directly annotated	frozenset({'top50', 'hg38_10kbp_up_10kbp_down_full_tx_v10_clust.genes_vs_motifs.rankings', 'activating'})	[('ZFX', 1.0), ('PPM1A', 4.003278055622775), ('ENOX1', 4.21075432881316), ('ABL1', 3.9833896937647695), ('EXOC6', 5.240258932484802), ('MSL1', 4.521372022268636), ('CEP112', 4.405058441290317)]	835
302	ZFX	metacluster_7.13	0.1031455619712636	3.1126776087107286	0.0	1.0	gene is directly annotated	frozenset({'top50', 'hg38_10kbp_up_10kbp_down_full_tx_v10_clust.genes_vs_motifs.rankings', 'activating'})	[('ZFX', 1.0), ('ZBTB43', 4.434971832855855), ('PPM1A', 4.003278055622775), ('RPS3A', 4.999249964112689), ('TXNL1', 4.096067597111949), ('ATP1A1', 6.559259589041746)]	679
303	ZNF169	kznf__ZNF169_Imbeault2017_RP_RCADE	0.09363560464966926	3.578923184310125	0.0	1.0	gene is directly annotated	frozenset({'top50', 'hg38_10kbp_up_10kbp_down_full_tx_v10_clust.genes_vs_motifs.rankings', 'activating'})	[('TMCO3', 1.0266309574466472), ('MMP25-AS1', 1.3144175696639084), ('NECAB2', 1.7149922079689528), ('SACS-AS1', 1.5296104349208484), ('NABP1', 2.2524450164154945), ('DCDC2', 0.9537418674691124), ('ACTR1B', 0.9820607569629402), ('ELOVL4', 0.979767314381626), ('SLCO4A1-AS1', 1.470058862999316), ('GRIK1', 2.056007344689456), ('MRC1', 2.1664846731860794), ('ILF3', 1.0486798244837254)]	2446
304	ZNF18	metacluster_172.10	0.08684295853298267	3.1851764681950603	0.0	1.0	gene is directly annotated	frozenset({'top50', 'hg38_10kbp_up_10kbp_down_full_tx_v10_clust.genes_vs_motifs.rankings', 'activating'})	[('TMEM167A', 3.2932887507032724), ('ZNF138', 8.977202800436428), ('TXN2', 4.298859476803566), ('DTD1', 3.2179842626001696), ('ZNF18', 1.0), ('FAM126A', 6.0331824526882665), ('SSC5D', 3.226203622243093)]	1224
305	ZNF264	metacluster_27.19	0.07592679324134452	3.051753515336035	4.60391e-15	1.0	gene is annotated for similar motif transfac_pro__M06036 ('V$ZNF264_01: ZNF264'; q-value = 4.6e-15)	frozenset({'top50', 'hg38_10kbp_up_10kbp_down_full_tx_v10_clust.genes_vs_motifs.rankings', 'activating'})	[('POLE', 3.549501581552413), ('FANCD2', 2.056899616819188), ('WDR25', 3.932804521430057), ('RBM20', 4.713866325944981), ('MROH2A', 2.0118612985836863), ('TNFAIP8', 2.44887035251198), ('RAB28', 1.91919514899346), ('G2E3', 2.0033928217381485), ('TMEM25', 3.0117917977475868), ('ACBD3', 4.154985596190212), ('OLMALINC', 3.3154242711925166)]	1925
306	ZNF430	metacluster_155.26	0.09179151719772104	3.5449389712054393	0.0	1.0	gene is directly annotated	frozenset({'top50', 'hg38_10kbp_up_10kbp_down_full_tx_v10_clust.genes_vs_motifs.rankings', 'activating'})	[('ZNF506', 2.169200417962614), ('MRPS22', 5.97345818660798), ('PPP1R9B', 5.385472203347684), ('NPIPB3', 1.808843627168156), ('PIGS', 2.9029753043306767), ('ZNF532', 4.049827732499855)]	715
307	BACH2	tfdimers__MD00206	0.048018697206289526	3.013106143135158	2.64648e-06	1.0	gene is annotated for similar motif tfdimers__MD00476 ('M01216_reverse_6_M00983_forward dimer: FOXO1 / MAF'; q-value = 2.65e-06)	frozenset({'hg38_10kbp_up_10kbp_down_full_tx_v10_clust.genes_vs_motifs.rankings', 'activating', 'top5perTarget'})	[('AKT3', 10.139644646378702), ('TBL1XR1', 30.0077179252197), ('LCOR', 27.016494640904583), ('ATXN2', 24.75714164720776), ('FNDC3B', 71.40871464523502), ('XPO1', 19.15479064250283), ('CAMTA1', 11.415128903705078), ('ARHGAP21', 22.75700091761596), ('MAPK4', 15.085989233013304), ('HIVEP1', 29.750372882805763), ('ZNF592', 25.984853718717293), ('TSC22D1', 7.638378038222929), ('MAN1A1', 27.53783776813…	3827
308	NFKB1	transfac_pro__M01239	0.13281348402093138	5.609580306519368	3.97437e-06	0.869969	gene is orthologous to ENSMUSG00000028163 in M. musculus (identity = 86%) which is annotated for similar motif swissregulon__mm__Nfkb1 ('mm__Nfkb1'; q-value = 3.97e-06)	frozenset({'hg38_10kbp_up_10kbp_down_full_tx_v10_clust.genes_vs_motifs.rankings', 'activating', 'top5perTarget'})	[('HIVEP2', 26.228618684156604), ('DTNA', 29.34889358665965), ('RDX', 19.938508392198656), ('NFKB1', 1.0), ('OTUD4', 25.45629485584483), ('KLHL29', 19.054270353834085), ('TIPARP', 13.22159286154346), ('KIAA1217', 17.03226410834796), ('ARHGAP12', 23.85250299588268), ('ESYT2', 21.38727039675853), ('EPS8', 29.25570643506706), ('CYLD', 27.77542104253325), ('ZNF706', 10.312604298242954), ('FAM107B', 1…	4175
309	NFKB1	metacluster_5.1	0.12104817193958756	4.910805664438083	0.0	1.0	gene is directly annotated	frozenset({'hg38_10kbp_up_10kbp_down_full_tx_v10_clust.genes_vs_motifs.rankings', 'activating', 'top5perTarget'})	[('DTNA', 29.34889358665965), ('RDX', 19.938508392198656), ('HIVEP2', 26.228618684156604), ('OTUD4', 25.45629485584483), ('NFKB1', 1.0), ('FAM107B', 14.70432227546141), ('CYLD', 27.77542104253325), ('USP12', 20.47191610974639), ('KLHL29', 19.054270353834085), ('TRAF3', 10.329592089832172), ('TIPARP', 13.22159286154346), ('ARHGAP12', 23.85250299588268), ('USP3', 16.787309922011058), ('STX11', 8.31…	4988
310	SREBF2	transfac_public__M00220	0.06051281719776721	4.339136945745342	8.19972e-06	1.0	gene is annotated for similar motif taipale_cyt_meth__SREBF2_ATCACGTGAY_eDBD ('SREBF2 [bHLH]'; q-value = 8.2e-06)	frozenset({'hg38_10kbp_up_10kbp_down_full_tx_v10_clust.genes_vs_motifs.rankings', 'activating', 'top5perTarget'})	[('ABR', 6.476269505519188), ('DVL2', 3.0772376481752013), ('HOOK2', 20.51186140356319), ('KAT5', 7.194514171265994), ('CLCN6', 31.01203936697646), ('KDM6A', 21.64637237661037), ('ZNF529', 7.9925931868833695), ('ATP6V1A', 8.648806077770857), ('TRPM7', 46.4135521068721), ('TMEM170B', 6.3287475350690805), ('SNAPC4', 7.504128216631315), ('SAMD4A', 29.274569456618345), ('FGFR3', 8.79744901959033), ('…	696
311	SREBF2	metacluster_57.2	0.05313537326795717	3.2268829407535886	4.04966e-06	1.0	motif similar to taipale_tf_pairs__ERF_SREBF2_NNCACGTGACMGGAARNN_CAP_repr ('ERF [ETS] - SREBF2 [bHLH]'; q-value = 4.05e-06) which is directly annotated	frozenset({'hg38_10kbp_up_10kbp_down_full_tx_v10_clust.genes_vs_motifs.rankings', 'activating', 'top5perTarget'})	[('TRPM2-AS', 7.281698545073658), ('SNAPC4', 7.504128216631315), ('DVL2', 3.0772376481752013), ('KAT5', 7.194514171265994), ('HOOK2', 20.51186140356319), ('MAL2', 11.917033011759791), ('FNIP1', 26.7984524455116), ('SPPL3', 25.25388307894836), ('ABR', 6.476269505519188), ('CLCN6', 31.01203936697646), ('FGFR3', 8.79744901959033), ('ZNF438', 12.173771906140088), ('SLC25A32', 17.795914308668447), ('N…	606
312	SREBF2	cisbp__M01725	0.051821493330402826	3.028796959141694	0.0	0.926549	motif is annotated for orthologous gene ENSMUSG00000022463 in M. musculus (identity = 92%)	frozenset({'hg38_10kbp_up_10kbp_down_full_tx_v10_clust.genes_vs_motifs.rankings', 'activating', 'top5perTarget'})	[('KLF10', 11.36282248296033), ('SKI', 8.21084126034826), ('UBALD1', 4.511279819785615), ('RAB40C', 15.507812837118964), ('TNIP1', 18.633933055345704), ('RGS3', 10.727593209877398), ('DHCR7', 23.335746848680152), ('CXCL12', 6.158019877364782), ('OAZ1', 10.742998920028828), ('MCF2L', 7.755289105122698), ('SVIL', 13.448265644371522), ('AHNAK', 11.05265068894592), ('CHMP6', 4.54520365480168), ('LRPP…	1276
313	SREBF2	metacluster_57.3	0.054848427061078446	3.48515002625003	0.0	1.0	gene is directly annotated	frozenset({'hg38_10kbp_up_10kbp_down_full_tx_v10_clust.genes_vs_motifs.rankings', 'activating', 'top5perTarget'})	[('RGS3', 10.727593209877398), ('KLF10', 11.36282248296033), ('LONRF3', 16.922771453382357), ('MKNK2', 10.340491961145831), ('INTS6', 16.816377995257117), ('FDX1', 10.11140010467537), ('FAM102A', 36.182555360396094), ('ACTN4', 31.73439941208435), ('IRF6', 5.43651244120214), ('SYS1', 5.675183168635654), ('SOX6', 24.00308337487844), ('LSM14B', 4.370977530508437), ('STAU1', 28.898304506224623), ('CL…	1079
314	ETS2	taipale_tf_pairs__ETV2_HES7_RSCGGAANNNNNNCACGTGNN_CAP_repr	0.06460740869464478	3.190914814759431	2.6257e-10	0.916844	gene is orthologous to ENSMUSG00000022895 in M. musculus (identity = 91%) which is annotated for similar motif transfac_pro__M01989 ('V$CETS2_01: Ets2 (c-ets-2)'; q-value = 2.63e-10)	frozenset({'hg38_10kbp_up_10kbp_down_full_tx_v10_clust.genes_vs_motifs.rankings', 'activating', 'top10perTarget'})	[('FNDC3B', 17.361671710354443), ('SPTBN1', 19.585604130450943), ('MAN1A1', 18.531269251108192), ('OTUD4', 10.451941815798994), ('BACH2', 18.595196656796343), ('USP9X', 15.56344942833006), ('PPARG', 10.003558122180085), ('PELI1', 11.28384560800919), ('HIVEP2', 23.02805504824405), ('LPGAT1', 16.06791947072154), ('CAMTA1', 10.235785606041436), ('FAM107B', 15.99631924854291), ('USP12', 21.7804384114…	4595
315	NFIA	metacluster_141.5	0.07984474607401072	3.085396978992467	4.69883e-08	1.0	motif similar to tfdimers__MD00564 ('M00193_forward_9_M01035_forward dimer: NF-1 / YY1'; q-value = 4.7e-08) which is directly annotated	frozenset({'hg38_10kbp_up_10kbp_down_full_tx_v10_clust.genes_vs_motifs.rankings', 'activating', 'top10perTarget'})	[('ADGRL2', 14.211029374935071), ('ZMYND11', 16.11195606144722), ('UBE3A', 17.73366062988648), ('NAB1', 7.63758540501341), ('AHR', 20.36715683593806), ('NRIP1', 21.24181273406251), ('UBE2E3', 26.43037185284308), ('PHF3', 20.71851732398956), ('CTNNB1', 14.36058400708642), ('GKAP1', 13.40985839445108), ('PPP3R1', 25.10674807029793), ('ZBTB18', 10.927999322560956), ('RBPJ', 9.956063829176578), ('ZMY…	4991
316	NFKB1	transfac_pro__M01239	0.0965124256039752	4.033874105145035	3.97437e-06	0.869969	gene is orthologous to ENSMUSG00000028163 in M. musculus (identity = 86%) which is annotated for similar motif swissregulon__mm__Nfkb1 ('mm__Nfkb1'; q-value = 3.97e-06)	frozenset({'hg38_10kbp_up_10kbp_down_full_tx_v10_clust.genes_vs_motifs.rankings', 'activating', 'top10perTarget'})	[('DTNA', 29.34889358665965), ('RDX', 19.938508392198656), ('OTUD4', 25.45629485584483), ('HIVEP2', 26.228618684156604), ('LPGAT1', 15.22204917283963), ('ITGB1', 14.547999592483968), ('KIF25-AS1', 0.6444385522925522), ('USP3', 16.787309922011058), ('FAM107B', 14.70432227546141), ('PEG10', 3.645414837964361), ('USP12', 20.47191610974639), ('GULP1', 1.542757207559358), ('WTAP', 8.599881219048354), …	2841
317	SREBF2	transfac_public__M00220	0.049654063317283406	3.2282694018876783	8.19972e-06	1.0	gene is annotated for similar motif taipale_cyt_meth__SREBF2_ATCACGTGAY_eDBD ('SREBF2 [bHLH]'; q-value = 8.2e-06)	frozenset({'hg38_10kbp_up_10kbp_down_full_tx_v10_clust.genes_vs_motifs.rankings', 'activating', 'top10perTarget'})	[('REV1', 10.437508534495445), ('SPTBN1', 17.874353910861075), ('DYRK1A', 11.76751368160006), ('RDX', 12.293854166121546), ('HELZ', 15.268654633920532), ('OTUD4', 11.883961910080671), ('BACH2', 16.586310501716078), ('ANKRD12', 19.429506486189595), ('USP9X', 19.550185891460288), ('LPGAT1', 17.718117138460713), ('KTN1', 10.420083442379765), ('AGFG1', 9.700207762829772), ('FAM107B', 7.79470276026761…	3829
318	SREBF2	tfdimers__MD00391	0.049700422669403464	3.2367840064075093	1.72398e-06	1.0	gene is annotated for similar motif tfdimers__MD00443 ('M01118_forward_7_M01177_forward dimer: WT1 / SREBP2'; q-value = 1.72e-06)	frozenset({'hg38_10kbp_up_10kbp_down_full_tx_v10_clust.genes_vs_motifs.rankings', 'activating', 'top10perTarget'})	[('CYP2A7', 12.147929836711034), ('OXSR1', 11.839675436653442), ('MLPH', 25.015025266580864), ('FRY', 15.905364824362536), ('LINC01524', 0.2417148949063854), ('IPO5', 6.861675017640878), ('YBX1', 19.25894571942949), ('MARK4', 6.725472199452651), ('KSR1', 7.071470054608077), ('CORO1C', 37.27536489277249), ('RGS3', 10.727593209877398), ('RPS6KB1', 9.366672047234154), ('SYS1', 5.675183168635654), ('…	1042
319	KLF6	metacluster_131.7	0.05512319632022864	3.226465962987676	1.69345e-06	1.0	gene is annotated for similar motif hocomoco__KLF6_HUMAN.H11MO.0.A ('KLF6_HUMAN'; q-value = 1.69e-06)	frozenset({'top50perTarget', 'hg38_10kbp_up_10kbp_down_full_tx_v10_clust.genes_vs_motifs.rankings', 'activating'})	[('ATXN1', 2.5301268448506717), ('FKBP5', 25.62421188438153), ('CNR1', 0.3554188739912878), ('SOCS6', 5.257166413026484), ('NRIP1', 4.027586938138187), ('HIVEP2', 5.083790099237802), ('NFIL3', 1.2709206767143368), ('AZIN1', 2.3795463303096), ('QKI', 2.834234225850494), ('RB1CC1', 4.298384479515986), ('ERRFI1', 11.94842573859611), ('SPTBN1', 15.891472940798996), ('USP9X', 21.790552113905708), ('NA…	4988
320	KLF6	metacluster_170.2	0.053553070726219176	3.010972054529708	1.17759e-07	1.0	gene is annotated for similar motif hocomoco__KLF6_HUMAN.H11MO.0.A ('KLF6_HUMAN'; q-value = 1.18e-07)	frozenset({'top50perTarget', 'hg38_10kbp_up_10kbp_down_full_tx_v10_clust.genes_vs_motifs.rankings', 'activating'})	[('CNR1', 0.3554188739912878), ('NRIP1', 4.027586938138187), ('SOCS6', 5.257166413026484), ('SPTBN1', 15.891472940798996), ('ATXN1', 2.5301268448506717), ('HIVEP2', 5.083790099237802), ('NAB1', 1.7905000937193534), ('NFKB1', 6.153427766559266), ('GREB1L', 3.836920350245613), ('NFIL3', 1.2709206767143368), ('FKBP5', 25.62421188438153), ('ADGRL3', 0.7912061218151505), ('ANKS1B', 4.817888233951227),…	4300
321	KLF6	metacluster_3.10	0.05431768500297506	3.115912525272646	1.08969e-07	1.0	gene is annotated for similar motif jaspar__MA1517.1 ('KLF6'; q-value = 1.09e-07)	frozenset({'top50perTarget', 'hg38_10kbp_up_10kbp_down_full_tx_v10_clust.genes_vs_motifs.rankings', 'activating'})	[('CNR1', 0.3554188739912878), ('NRIP1', 4.027586938138187), ('SPTBN1', 15.891472940798996), ('QKI', 2.834234225850494), ('ATXN1', 2.5301268448506717), ('JAZF1', 4.670889879687107), ('GREB1L', 3.836920350245613), ('NFKB1', 6.153427766559266), ('VAPA', 6.655661058000224), ('FKBP5', 25.62421188438153), ('SOCS6', 5.257166413026484), ('NFIL3', 1.2709206767143368), ('NAB1', 1.7905000937193534), ('RAP1…	4938
322	KLF6	metacluster_195.2	0.055376998542140794	3.261299375667424	0.0	0.484099	gene is orthologous to FBgn0040765 in D. melanogaster (identity = 48%) which is directly annotated for motif	frozenset({'top50perTarget', 'hg38_10kbp_up_10kbp_down_full_tx_v10_clust.genes_vs_motifs.rankings', 'activating'})	[('NAB1', 1.7905000937193534), ('PPARG', 2.109629856326405), ('CNR1', 0.3554188739912878), ('NRIP1', 4.027586938138187), ('SNX9', 4.005003717848204), ('KPNA1', 2.965272059371944), ('FKBP5', 25.62421188438153), ('NDST3', 2.1457514872631607), ('USP9X', 21.790552113905708), ('MIR4500HG', 0.8123429615789592), ('NFKB1', 6.153427766559266), ('SOCS6', 5.257166413026484), ('GREB1L', 3.836920350245613), (…	4620
323	KLF6	metacluster_163.1	0.053596774426358865	3.016970225117532	0.0	1.0	gene is directly annotated	frozenset({'top50perTarget', 'hg38_10kbp_up_10kbp_down_full_tx_v10_clust.genes_vs_motifs.rankings', 'activating'})	[('CNR1', 0.3554188739912878), ('SOCS6', 5.257166413026484), ('AZIN1', 2.3795463303096), ('ATXN1', 2.5301268448506717), ('NFIL3', 1.2709206767143368), ('FKBP5', 25.62421188438153), ('RB1CC1', 4.298384479515986), ('NRIP1', 4.027586938138187), ('USP9X', 21.790552113905708), ('HIVEP2', 5.083790099237802), ('RAP1B', 2.6988565413176224), ('QKI', 2.834234225850494), ('ERRFI1', 11.94842573859611), ('SPT…	4998
324	MLXIPL	metacluster_57.3	0.03787554423096853	3.01314124490991	0.0	1.0	gene is directly annotated	frozenset({'top50perTarget', 'hg38_10kbp_up_10kbp_down_full_tx_v10_clust.genes_vs_motifs.rankings', 'activating'})	[('SS18L1', 3.266671223064413), ('FTCD', 13.372719757248216), ('MIB2', 1.6073958019652383), ('BAX', 16.111742455387827), ('DVL2', 0.7009786701691766), ('RAD9A', 3.818275202883304), ('TCF25', 18.110330949406688), ('GET4', 0.984635822030586), ('COL18A1', 21.088452497107323), ('HNRNPH2', 0.6570089787936999), ('NXN', 10.064545058421064), ('GNPTG', 1.603634269152419), ('HOOK2', 18.03463183223142), ('I…	1569
325	NFE2	tfdimers__MD00420	0.07455414233739455	3.685435588965222	1.63747e-06	1.0	motif similar to tfdimers__MD00238 ('M01250_forward_3_M00983_forward dimer: E2F1 / MAF'; q-value = 1.64e-06) which is directly annotated	frozenset({'top50perTarget', 'hg38_10kbp_up_10kbp_down_full_tx_v10_clust.genes_vs_motifs.rankings', 'activating'})	[('TFRC', 1.7755202680292403), ('SPECC1', 9.849291977130967), ('SHCBP1', 0.5352351606474087), ('SFMBT2', 0.4746084486185359), ('CENPF', 0.690348806523533), ('KIF26A', 3.9544165418323263), ('YPEL4', 3.043301950372811), ('DCHS1', 0.073141179002759), ('MOB2', 8.085709249872119), ('CHST11', 2.095489158662537), ('FANCD2OS', 0.1766180576073367), ('MARCH3', 11.740093783208955), ('TBX20', 0.1827535596551…	913
326	NFIA	metacluster_141.5	0.06014928840363096	3.0952693972999334	4.69883e-08	1.0	motif similar to tfdimers__MD00564 ('M00193_forward_9_M01035_forward dimer: NF-1 / YY1'; q-value = 4.7e-08) which is directly annotated	frozenset({'top50perTarget', 'hg38_10kbp_up_10kbp_down_full_tx_v10_clust.genes_vs_motifs.rankings', 'activating'})	[('ZMYND11', 16.11195606144722), ('ADGRL2', 14.211029374935071), ('CREB1', 6.319168865143009), ('CHD7', 10.098203217887942), ('MIR663AHG', 0.9892047566575204), ('ZNF704', 7.149016627004441), ('ATXN1', 21.884119538246605), ('FKBP5', 7.101991065680322), ('NIPBL', 27.67904707114486), ('UBE3A', 17.73366062988648), ('SIAH1', 2.444986782117079), ('UBE2E3', 26.43037185284308), ('SOCS6', 3.37146899801198…	4975
327	NFIC	metacluster_141.6	0.04117698900476759	3.045907160677703	1.70565e-06	1.0	motif similar to tfdimers__MD00564 ('M00193_forward_9_M01035_forward dimer: NF-1 / YY1'; q-value = 1.71e-06) which is directly annotated	frozenset({'top50perTarget', 'hg38_10kbp_up_10kbp_down_full_tx_v10_clust.genes_vs_motifs.rankings', 'activating'})	[('ZMYND11', 2.128931266697347), ('WDFY3', 8.200247224846596), ('SOCS6', 2.6814672489339832), ('UBE3A', 2.1377557644679785), ('ME2', 1.7389954086693704), ('INO80D', 1.5090876739098011), ('ZFYVE9', 9.176364786758644), ('ZNF16', 2.97936814002889), ('KTN1', 5.678861211232235), ('LARP4B', 4.948011183278438), ('NUTM2B-AS1', 6.478606164265131), ('NAP1L1', 4.943135685196341), ('LINC00863', 0.50189900638…	4819
328	NFKB1	metacluster_5.1	0.061366159767162	3.0910493898967775	0.0	1.0	gene is directly annotated	frozenset({'top50perTarget', 'hg38_10kbp_up_10kbp_down_full_tx_v10_clust.genes_vs_motifs.rankings', 'activating'})	[('SNX9', 9.996557140947433), ('DTNA', 29.34889358665965), ('YES1', 1.8271619401890271), ('NAB1', 3.224682612986986), ('RDX', 19.938508392198656), ('ANKS1B', 0.9595253674546133), ('OTUD4', 25.45629485584483), ('NRIP1', 2.3920067578207687), ('ANKRD12', 2.1798084505165227), ('PPARG', 5.335428763326155), ('HIVEP2', 26.228618684156604), ('LPGAT1', 15.22204917283963), ('CAMTA1', 3.9863092807469775), (…	4784
329	SREBF2	tfdimers__MD00391	0.05037487131283291	3.213367781733013	1.72398e-06	1.0	gene is annotated for similar motif tfdimers__MD00443 ('M01118_forward_7_M01177_forward dimer: WT1 / SREBP2'; q-value = 1.72e-06)	frozenset({'top50perTarget', 'hg38_10kbp_up_10kbp_down_full_tx_v10_clust.genes_vs_motifs.rankings', 'activating'})	[('FNDC3B', 7.4740809310598015), ('SNX9', 2.323445612053112), ('H2AFY2', 4.573886849895812), ('ACVR1', 9.456837099960977), ('OSBPL1A', 2.0917983434070098), ('REV1', 10.437508534495445), ('SPTBN1', 17.874353910861075), ('MAN1A1', 3.446381758933327), ('TBL1XR1', 9.079170148201143), ('EPB41L3', 0.2175463980336584), ('RORA', 6.273906651039279), ('DYRK1A', 11.76751368160006), ('ATXN1', 2.2354952732559…	4998
330	SREBF2	metacluster_151.1	0.05024864598719842	3.192294698089739	6.22126e-07	1.0	motif similar to tfdimers__MD00457 ('M01160_forward_-1_M01168_forward dimer: Kid3 / SREBP'; q-value = 6.22e-07) which is directly annotated	frozenset({'top50perTarget', 'hg38_10kbp_up_10kbp_down_full_tx_v10_clust.genes_vs_motifs.rankings', 'activating'})	[('SCMH1', 15.342866271047658), ('RDX', 12.293854166121546), ('PPP1R9A', 1.0419795515896313), ('KTN1', 10.420083442379765), ('NRIP1', 7.167517237778986), ('ME2', 2.0037217552575086), ('USP9X', 19.550185891460288), ('AZIN1', 7.648220018634065), ('FAM217A', 1.0312812903571635), ('ZFX', 12.88492046533121), ('RAB14', 18.93504789406757), ('SMAD2', 13.149917679697095), ('WTAP', 4.641778353394545), ('PH…	4069
