# Supplementary material for: YBX1/CD36 positive feedback loop-mediated lipid accumulation drives metabolic dysfunction-associated steatotic liver disease
Source: Int J Biol Sci. 2025 Feb 18;21(5):2118–34. doi: 10.7150/ijbs.105798 (PMC11900817; doi:10.7150/ijbs.105798)
Supplement: Supplementary file 3 — Supplementary table 2. [file ijbsv21p2118s3.csv]

TF	TargetGenes	Score
YBX1	CD36	14.38482505
	ZEB2	10.33344336
	OSBP2	9.457442708
	UBE2Q2	7.15804687
	HYKK	6.964363358
	ASB1	6.164031364
	ASB1	6.164031364
	PIEZO1	5.850637937
	PIEZO1	5.850637937
	PIEZO1	5.850637937
	INPP5D	5.842371808
	EXO1	5.538260577
	CYBRD1	5.051778214
	C22orf34	4.925334178
	C22orf34	4.925334178
	ADCY7	4.74591656
	ADCY7	4.74591656
	ADCY7	4.74591656
	AGPAT4	4.42811862
	AGPAT4	4.42811862
	ARHGAP6	4.253563502
	MAT2B	3.247265971
	SLC22A4	3.226848563
	SFMBT2	3.052359385
	SFMBT2	3.052359385
	ST8SIA4	2.890565528
	KIT	2.45949492
	CDC7	2.458804527
	HMGA2	2.203447198
	TAL1	1.72125134
	SERPINH1	1.53393097
	LMNB2	1.475684323
	TRNT1	1.28104701
	IKZF1	1.224557255
	GATA1	1
